# Supplementary material for: Whole Genome Expression Profiling of Semitendinosus Tendons from Children with Diplegic and Tetraplegic Cerebral Palsy
Source: Biomedicines. 2023 Oct 28;11(11):2918. doi: 10.3390/biomedicines11112918 (PMC10669597; doi:10.3390/biomedicines11112918)
Supplement: Supplementary file 1 [file biomedicines-11-02918-s001.zip › Table S2.xlsx]

## Sheet: Table S1
Table S2: Differentially expressed genes in tetraplegic CP patients vs. control patients.
ENSG	Gene Name	logFC	Average Expression	t	p value	Adjusted p value	B	Biotype	Description
ENSG00000108821	COL1A1	3.92169	12.9481	5.33602	8.98017e-06	0.00371973	3.32524	protein_coding	collagen type I alpha 1 chain
ENSG00000163421	PROK2	3.05358	-1.06679	2.84367	0.00783966	0.0965299	-3.34831	protein_coding	prokineticin 2
ENSG00000164692	COL1A2	3.00542	13.3011	4.93624	2.74906e-05	0.00610609	2.30895	protein_coding	collagen type I alpha 2 chain
ENSG00000139330	KERA	2.89276	7.51386	3.58624	0.00117438	0.0374568	-0.942218	protein_coding	keratocan
ENSG00000176490	DIRAS1	2.82859	3.52282	3.45666	0.00164769	0.0432502	-1.26509	protein_coding	DIRAS family GTPase 1
ENSG00000254585	MAGEL2	2.79087	0.156972	3.09934	0.00411372	0.0691903	-2.69896	protein_coding	MAGE family member L2
ENSG00000204065	TCEAL5	2.77081	1.3669	3.0303	0.00493682	0.075808	-2.4991	protein_coding	transcription elongation factor A like 5
ENSG00000136928	GABBR2	2.71441	-1.72413	3.01659	0.00508096	0.0766445	-3.22594	protein_coding	gamma-aminobutyric acid type B receptor subunit 2
ENSG00000156925	ZIC3	2.68176	2.34063	2.84271	0.00794466	0.0969459	-2.60728	protein_coding	Zic family member 3
ENSG00000123500	COL10A1	2.66805	4.01302	3.1841	0.00337052	0.0620126	-1.74931	protein_coding	collagen type X alpha 1 chain
ENSG00000113140	SPARC	2.578	12.0277	5.2246	1.21144e-05	0.00431778	3.10401	protein_coding	secreted protein acidic and cysteine rich
ENSG00000060718	COL11A1	2.51824	8.77697	4.4085	0.000122689	0.0122166	1.15133	protein_coding	collagen type XI alpha 1 chain
ENSG00000000005	TNMD	2.49364	9.07009	4.41128	0.000121739	0.0122166	1.16034	protein_coding	tenomodulin
ENSG00000165694	FRMD7	2.45758	4.60404	3.09079	0.00428018	0.0705355	-1.97138	protein_coding	FERM domain containing 7
ENSG00000138028	CGREF1	2.39687	2.90374	3.11313	0.0040282	0.0685196	-1.96756	protein_coding	cell growth regulator with EF-hand domain 1
ENSG00000204248	COL11A2	2.39515	8.63692	3.46568	0.00161557	0.0432502	-1.20776	protein_coding	collagen type XI alpha 2 chain
ENSG00000243480	AMY2A	2.30196	-1.90916	2.93111	0.00630418	0.0860355	-3.44355	protein_coding	amylase alpha 2A
ENSG00000154645	CHODL	2.23212	5.5761	3.0672	0.00454463	0.0726548	-2.10738	protein_coding	chondrolectin
ENSG00000106809	OGN	2.22745	7.93447	4.82413	3.8138e-05	0.00691685	2.22391	protein_coding	osteoglycin
ENSG00000114646	CSPG5	2.19281	-0.831127	3.02174	0.00501491	0.0764001	-3.10876	protein_coding	chondroitin sulfate proteoglycan 5
ENSG00000121005	CRISPLD1	2.1909	7.2854	5.37617	7.92431e-06	0.00356867	3.68379	protein_coding	cysteine rich secretory protein LCCL domain containing 1
ENSG00000155974	GRIP1	2.17673	1.48062	3.43184	0.00172441	0.0437556	-1.71774	protein_coding	glutamate receptor interacting protein 1
ENSG00000121898	CPXM2	2.15089	8.98379	5.07268	1.86867e-05	0.00517713	2.87899	protein_coding	carboxypeptidase X, M14 family member 2
ENSG00000235961	PNMA6A	2.09427	-0.243817	3.45106	0.00163839	0.0432502	-2.34141	protein_coding	PNMA family member 6A
ENSG00000172061	LRRC15	2.05725	8.56314	4.63407	6.46314e-05	0.00846616	1.73877	protein_coding	leucine rich repeat containing 15
ENSG00000136999	CCN3	2.05139	8.42442	4.40068	0.000125365	0.0122379	1.12439	protein_coding	cellular communication network factor 3
ENSG00000149380	P4HA3	2.03485	3.80422	3.21252	0.00312246	0.0599685	-1.68605	protein_coding	prolyl 4-hydroxylase subunit alpha 3
ENSG00000060709	RIMBP2	2.03137	1.63457	2.81414	0.00845106	0.0994785	-2.67543	protein_coding	RIMS binding protein 2
ENSG00000183688	RFLNB	1.96405	6.90387	4.7564	4.57722e-05	0.00729319	2.05163	protein_coding	refilin B
ENSG00000133466	C1QTNF6	1.94142	3.52741	2.98805	0.00553545	0.0805155	-2.16039	protein_coding	C1q and TNF related 6
ENSG00000173947	PIFO	1.90139	0.176416	3.53038	0.00132512	0.0399779	-2.23009	protein_coding	primary cilia formation
ENSG00000137285	TUBB2B	1.87746	2.58509	3.36854	0.00204613	0.0479363	-1.49831	protein_coding	tubulin beta 2B class IIb
ENSG00000157613	CREB3L1	1.87654	5.35166	4.01559	0.000363054	0.019707	0.169363	protein_coding	cAMP responsive element binding protein 3 like 1
ENSG00000173698	ADGRG2	1.85817	6.11726	3.10642	0.00411308	0.0691903	-2.06864	protein_coding	adhesion G protein-coupled receptor G2
ENSG00000156103	MMP16	1.85275	6.58073	4.16161	0.000243924	0.0164075	0.499426	protein_coding	matrix metallopeptidase 16
ENSG00000007402	CACNA2D2	1.85164	3.21203	3.25946	0.00275903	0.056076	-1.59891	protein_coding	calcium voltage-gated channel auxiliary subunit alpha2delta 2
ENSG00000122641	INHBA	1.82391	7.3359	5.60518	4.12498e-06	0.00252878	4.29184	protein_coding	inhibin subunit beta A
ENSG00000087245	MMP2	1.8203	9.36983	7.0194	7.27559e-08	0.000965064	7.89355	protein_coding	matrix metallopeptidase 2
ENSG00000164171	ITGA2	1.81714	7.23665	4.71558	5.13033e-05	0.00778489	1.94455	protein_coding	integrin subunit alpha 2
ENSG00000117122	MFAP2	1.81294	3.52856	4.32745	0.000147716	0.0131315	0.803113	protein_coding	microfibril associated protein 2
ENSG00000130988	RGN	1.81283	3.6931	2.96545	0.00585497	0.0828563	-2.20355	protein_coding	regucalcin
ENSG00000087116	ADAMTS2	1.77534	7.43084	4.2033	0.00021619	0.0159227	0.608767	protein_coding	ADAM metallopeptidase with thrombospondin type 1 motif 2
ENSG00000138311	ZNF365	1.77241	4.41426	4.18443	0.000227011	0.016033	0.594333	protein_coding	zinc finger protein 365
ENSG00000101825	MXRA5	1.76105	9.80324	4.26918	0.000179292	0.0143892	0.811936	protein_coding	matrix remodeling associated 5
ENSG00000134986	NREP	1.75863	7.96059	4.53086	8.63048e-05	0.0101443	1.46782	protein_coding	neuronal regeneration related protein
ENSG00000156140	ADAMTS3	1.74177	5.24194	3.66114	0.00095459	0.0339444	-0.707884	protein_coding	ADAM metallopeptidase with thrombospondin type 1 motif 3
ENSG00000163359	COL6A3	1.73753	11.632	6.11975	8.85514e-07	0.00123376	5.36575	protein_coding	collagen type VI alpha 3 chain
ENSG00000121904	CSMD2	1.73319	3.66411	2.85443	0.00772261	0.095526	-2.45269	protein_coding	CUB and Sushi multiple domains 2
ENSG00000168938	PPIC	1.72519	5.73478	4.50058	9.39698e-05	0.0105123	1.395	protein_coding	peptidylprolyl isomerase C
ENSG00000101680	LAMA1	1.7055	4.50049	3.11079	0.00406419	0.0689024	-1.96594	protein_coding	laminin subunit alpha 1
ENSG00000041982	TNC	1.70281	10.3407	5.06214	1.86813e-05	0.00517713	2.84163	protein_coding	tenascin C
ENSG00000143320	CRABP2	1.69723	5.31093	3.84574	0.000578233	0.025813	-0.260882	protein_coding	cellular retinoic acid binding protein 2
ENSG00000164694	FNDC1	1.69406	8.87505	5.70322	3.01462e-06	0.0022001	4.54858	protein_coding	fibronectin type III domain containing 1
ENSG00000180730	SHISA2	1.69296	3.23314	2.99255	0.00546963	0.080141	-2.14836	protein_coding	shisa family member 2
ENSG00000106624	AEBP1	1.66347	10.625	5.85042	1.90604e-06	0.00164726	4.84395	protein_coding	AE binding protein 1
ENSG00000164932	CTHRC1	1.66166	3.52035	3.19293	0.00328183	0.0615834	-1.72666	protein_coding	collagen triple helix repeat containing 1
ENSG00000145423	SFRP2	1.63976	9.06604	3.47078	0.00158901	0.0430503	-1.17995	protein_coding	secreted frizzled related protein 2
ENSG00000130032	PRRG3	1.62502	4.99398	3.5557	0.00126596	0.0389019	-0.945129	protein_coding	proline rich and Gla domain 3
ENSG00000115828	QPCT	1.62469	3.96777	3.0877	0.0043011	0.0707281	-1.96962	protein_coding	glutaminyl-peptide cyclotransferase
ENSG00000149257	SERPINH1	1.61852	7.19392	4.66639	5.89273e-05	0.00836451	1.81507	protein_coding	serpin family H member 1
ENSG00000196666	FAM180B	1.58708	6.5193	3.51717	0.00140901	0.041031	-1.11568	protein_coding	family with sequence similarity 180 member B
ENSG00000185972	CCIN	1.58173	-0.909116	2.83844	0.00794186	0.0969459	-3.20814	protein_coding	calicin
ENSG00000154864	PIEZO2	1.57622	8.92174	4.52662	8.71688e-05	0.0101443	1.46581	protein_coding	piezo type mechanosensitive ion channel component 2
ENSG00000184905	TCEAL2	1.56862	4.05106	3.28194	0.00260394	0.0541888	-1.53402	protein_coding	transcription elongation factor A like 2
ENSG00000111262	KCNA1	1.54955	5.1538	4.00881	0.000369141	0.0198507	0.152149	protein_coding	potassium voltage-gated channel subfamily A member 1
ENSG00000113296	THBS4	1.54585	13.3876	3.29583	0.00249165	0.0528175	-1.50369	protein_coding	thrombospondin 4
ENSG00000189320	FAM180A	1.54411	5.27393	3.34556	0.00220939	0.0495319	-1.47179	protein_coding	family with sequence similarity 180 member A
ENSG00000135314	KHDC1	1.54311	0.153839	2.93045	0.00631469	0.0861022	-2.84677	protein_coding	KH domain containing 1
ENSG00000111424	VDR	1.54239	1.37744	2.89856	0.00683922	0.0895182	-2.51868	protein_coding	vitamin D receptor
ENSG00000204262	COL5A2	1.53627	9.11909	4.32239	0.000154543	0.0134576	0.942422	protein_coding	collagen type V alpha 2 chain
ENSG00000277443	MARCKS	1.5126	7.96937	6.57004	2.51876e-07	0.000965064	6.86451	protein_coding	myristoylated alanine rich protein kinase C substrate
ENSG00000162493	PDPN	1.50686	5.18679	3.84596	0.0005771	0.025813	-0.253771	protein_coding	podoplanin
ENSG00000225614	ZNF469	1.4953	5.06727	2.95675	0.00600258	0.0837084	-2.36049	protein_coding	zinc finger protein 469
ENSG00000187955	COL14A1	1.4747	10.32	4.44332	0.000107824	0.0113967	1.26198	protein_coding	collagen type XIV alpha 1 chain
ENSG00000182916	TCEAL7	1.47334	3.14278	3.92754	0.000448601	0.0219468	-0.131282	protein_coding	transcription elongation factor A like 7
ENSG00000115318	LOXL3	1.47079	4.60861	3.03853	0.00487342	0.0752802	-2.13947	protein_coding	lysyl oxidase like 3
ENSG00000146674	IGFBP3	1.4555	7.90215	4.99369	2.29445e-05	0.00556872	2.69299	protein_coding	insulin like growth factor binding protein 3
ENSG00000162591	MEGF6	1.45156	7.84747	3.24237	0.00289877	0.0577642	-1.76365	protein_coding	multiple EGF like domains 6
ENSG00000136235	GPNMB	1.44753	8.54934	4.45363	0.000106848	0.0113719	1.27353	protein_coding	glycoprotein nmb
ENSG00000103855	CD276	1.44737	6.0635	6.72129	1.63344e-07	0.000965064	7.26069	protein_coding	CD276 molecule
ENSG00000136052	SLC41A2	1.44458	5.49553	6.15495	8.0285e-07	0.00123376	5.76715	protein_coding	solute carrier family 41 member 2
ENSG00000197594	ENPP1	1.44067	7.78844	4.15271	0.000247991	0.0164533	0.482948	protein_coding	ectonucleotide pyrophosphatase/phosphodiesterase 1
ENSG00000152661	GJA1	1.43114	7.38781	4.7744	4.31584e-05	0.00729319	2.10425	protein_coding	gap junction protein alpha 1
ENSG00000163536	SERPINI1	1.4292	6.13897	4.52006	8.86055e-05	0.0101443	1.44271	protein_coding	serpin family I member 1
ENSG00000151458	ANKRD50	1.42631	8.70629	4.05959	0.00032087	0.0184874	0.269449	protein_coding	ankyrin repeat domain containing 50
ENSG00000176788	BASP1	1.40643	4.74316	5.20844	1.19402e-05	0.00431778	3.23716	protein_coding	brain abundant membrane attached signal protein 1
ENSG00000103187	COTL1	1.40479	5.83009	4.13656	0.000259286	0.0167672	0.450778	protein_coding	coactosin like F-actin binding protein 1
ENSG00000154175	ABI3BP	1.39564	10.6538	4.21155	0.000206107	0.0155606	0.678698	protein_coding	ABI family member 3 binding protein
ENSG00000182389	CACNB4	1.3928	6.26683	3.55554	0.00126661	0.0389019	-1.02391	protein_coding	calcium voltage-gated channel auxiliary subunit beta 4
ENSG00000166557	TMED3	1.38931	5.12649	4.72505	4.85524e-05	0.0075163	1.99776	protein_coding	transmembrane p24 trafficking protein 3
ENSG00000137267	TUBB2A	1.38582	3.81078	3.72774	0.000781041	0.0307718	-0.508767	protein_coding	tubulin beta 2A class IIa
ENSG00000172247	C1QTNF4	1.38369	2.10146	3.07828	0.00434178	0.0710161	-2.0597	protein_coding	C1q and TNF related 4
ENSG00000106333	PCOLCE	1.37943	7.17833	4.38841	0.000128479	0.0122938	1.08921	protein_coding	procollagen C-endopeptidase enhancer
ENSG00000182492	BGN	1.37864	8.1829	2.849	0.00784407	0.0965299	-2.65127	protein_coding	biglycan
ENSG00000139998	RAB15	1.36776	2.51178	3.05747	0.00458008	0.0728317	-2.02528	protein_coding	RAB15, member RAS oncogene family
ENSG00000150051	MKX	1.36307	7.43546	4.08488	0.000299196	0.0183419	0.306341	protein_coding	mohawk homeobox
ENSG00000139926	FRMD6	1.35698	7.3051	5.90333	1.661e-06	0.00164726	5.1334	protein_coding	FERM domain containing 6
ENSG00000142156	COL6A1	1.35276	10.735	4.63826	6.08862e-05	0.00837028	1.75953	protein_coding	collagen type VI alpha 1 chain
ENSG00000091986	CCDC80	1.34877	10.0655	3.62434	0.00104934	0.0359152	-0.770942	protein_coding	coiled-coil domain containing 80
ENSG00000100196	KDELR3	1.34417	5.48052	4.03578	0.000342292	0.019216	0.207253	protein_coding	KDEL endoplasmic reticulum protein retention receptor 3
ENSG00000134602	STK26	1.33801	4.94194	3.14103	0.00375312	0.0660393	-1.93158	protein_coding	serine/threonine kinase 26
ENSG00000130635	COL5A1	1.33686	9.05541	3.48895	0.001511	0.0422236	-1.1343	protein_coding	collagen type V alpha 1 chain
ENSG00000101955	SRPX	1.32609	4.84339	3.22618	0.00301203	0.05899	-1.72702	protein_coding	sushi repeat containing protein X-linked
ENSG00000118402	ELOVL4	1.32286	3.04042	3.90195	0.000481462	0.023204	-0.200616	protein_coding	ELOVL fatty acid elongase 4
ENSG00000134013	LOXL2	1.31595	6.00305	2.95048	0.00609603	0.0840934	-2.43977	protein_coding	lysyl oxidase like 2
ENSG00000183160	TMEM119	1.31545	4.57967	3.48101	0.00154209	0.0425634	-1.11886	protein_coding	transmembrane protein 119
ENSG00000140470	ADAMTS17	1.30722	4.40909	3.15505	0.00361799	0.064401	-1.86478	protein_coding	ADAM metallopeptidase with thrombospondin type 1 motif 17
ENSG00000110811	P3H3	1.29754	5.22203	4.18874	0.000221293	0.0159227	0.612323	protein_coding	prolyl 3-hydroxylase 3
ENSG00000154096	THY1	1.28039	6.53088	3.6906	0.000881067	0.0323819	-0.695534	protein_coding	Thy-1 cell surface antigen
ENSG00000106080	FKBP14	1.27152	5.62356	4.19357	0.000219528	0.0159227	0.608848	protein_coding	FKBP prolyl isomerase 14
ENSG00000169515	CCDC8	1.27128	4.41045	2.98526	0.00557085	0.0806221	-2.23311	protein_coding	coiled-coil domain containing 8
ENSG00000119699	TGFB3	1.26607	6.70289	3.99741	0.000380924	0.020271	0.0784026	protein_coding	transforming growth factor beta 3
ENSG00000138696	BMPR1B	1.26287	7.25573	3.74472	0.000760173	0.0304985	-0.556203	protein_coding	bone morphogenetic protein receptor type 1B
ENSG00000179954	SSC5D	1.25937	7.51141	3.8369	0.000591554	0.0260643	-0.322163	protein_coding	scavenger receptor cysteine rich family member with 5 domains
ENSG00000169851	PCDH7	1.20595	5.72052	3.46942	0.00159145	0.0430503	-1.20979	protein_coding	protocadherin 7
ENSG00000012171	SEMA3B	1.20456	7.41819	3.61407	0.00108161	0.0361107	-0.877485	protein_coding	semaphorin 3B
ENSG00000250510	GPR162	1.20064	2.60357	3.87565	0.000517685	0.0242631	-0.308566	protein_coding	G protein-coupled receptor 162
ENSG00000143387	CTSK	1.19577	8.09948	5.11241	1.58136e-05	0.00475215	3.03453	protein_coding	cathepsin K
ENSG00000075618	FSCN1	1.19379	5.45892	4.24819	0.000186587	0.014586	0.758903	protein_coding	fascin actin-bundling protein 1
ENSG00000132432	SEC61G	1.18658	4.50151	4.6777	5.43754e-05	0.00809085	1.86611	protein_coding	SEC61 translocon subunit gamma
ENSG00000253293	HOXA10	1.18083	5.48579	3.60543	0.00110575	0.0362788	-0.867084	protein_coding	homeobox A10
ENSG00000141696	P3H4	1.17957	4.18512	3.17811	0.00338607	0.0621605	-1.78375	protein_coding	prolyl 3-hydroxylase family member 4 (inactive)
ENSG00000017427	IGF1	1.17645	8.24611	3.10814	0.00408266	0.0689865	-2.06279	protein_coding	insulin like growth factor 1
ENSG00000136859	ANGPTL2	1.16577	8.46923	4.50879	8.88952e-05	0.0101443	1.44038	protein_coding	angiopoietin like 2
ENSG00000123728	RAP2C	1.16286	5.81901	4.22707	0.000198261	0.0151172	0.69279	protein_coding	RAP2C, member of RAS oncogene family
ENSG00000142552	RCN3	1.16168	6.24228	4.6663	5.71733e-05	0.00826639	1.84063	protein_coding	reticulocalbin 3
ENSG00000011028	MRC2	1.1552	8.44187	4.50633	8.93571e-05	0.0101443	1.43559	protein_coding	mannose receptor C type 2
ENSG00000198157	HMGN5	1.15514	4.57518	3.87407	0.000522417	0.024336	-0.148993	protein_coding	high mobility group nucleosome binding domain 5
ENSG00000152377	SPOCK1	1.15227	5.8645	3.14282	0.00373598	0.0658891	-1.99459	protein_coding	SPARC (osteonectin), cwcv and kazal like domains proteoglycan 1
ENSG00000115414	FN1	1.14477	12.2596	3.60554	0.00108226	0.0361107	-0.789064	protein_coding	fibronectin 1
ENSG00000171812	COL8A2	1.14206	7.21424	3.43965	0.00172207	0.0437556	-1.31046	protein_coding	collagen type VIII alpha 2 chain
ENSG00000070214	SLC44A1	1.13549	8.50507	4.60134	6.80928e-05	0.00880306	1.68621	protein_coding	solute carrier family 44 member 1
ENSG00000236609	ZNF853	1.12652	3.6492	3.68723	0.000867255	0.032094	-0.59751	protein_coding	zinc finger protein 853
ENSG00000155893	PXYLP1	1.12481	5.45105	3.49178	0.00149816	0.0420527	-1.15093	protein_coding	2-phosphoxylose phosphatase 1
ENSG00000166402	TUB	1.12242	5.45595	3.94428	0.000434585	0.0216953	-0.0173415	protein_coding	TUB bipartite transcription factor
ENSG00000198542	ITGBL1	1.12032	7.83448	3.23634	0.00293338	0.057894	-1.78092	protein_coding	integrin subunit beta like 1
ENSG00000204103	MAFB	1.11795	6.90783	4.06478	0.000312854	0.0184874	0.258082	protein_coding	MAF bZIP transcription factor B
ENSG00000162745	OLFML2B	1.11208	6.32704	3.38944	0.0019661	0.0470843	-1.43177	protein_coding	olfactomedin like 2B
ENSG00000167552	TUBA1A	1.1066	7.82544	5.53376	4.6998e-06	0.00257247	4.16098	protein_coding	tubulin alpha 1a
ENSG00000136295	TTYH3	1.10537	4.77543	4.84436	3.38026e-05	0.00639578	2.32035	protein_coding	tweety family member 3
ENSG00000078053	AMPH	1.10267	5.04395	3.73502	0.000770378	0.0305086	-0.521616	protein_coding	amphiphysin
ENSG00000132561	MATN2	1.1005	8.34433	4.62783	6.291e-05	0.00837028	1.75793	protein_coding	matrilin 2
ENSG00000179222	MAGED1	1.09375	5.94705	3.75114	0.000743172	0.0300524	-0.531197	protein_coding	MAGE family member D1
ENSG00000133216	EPHB2	1.09106	4.11979	3.0999	0.00413838	0.0693925	-1.97189	protein_coding	EPH receptor B2
ENSG00000112210	RAB23	1.08133	6.6107	5.46895	5.65715e-06	0.0029897	3.99303	protein_coding	RAB23, member RAS oncogene family
ENSG00000170624	SGCD	1.07949	6.78493	4.88489	3.02664e-05	0.00618497	2.42892	protein_coding	sarcoglycan delta
ENSG00000169604	ANTXR1	1.07894	11.3677	3.49352	0.00146312	0.0415355	-1.04669	protein_coding	ANTXR cell adhesion molecule 1
ENSG00000196507	TCEAL3	1.06408	5.32427	4.80929	3.73624e-05	0.00689898	2.23742	protein_coding	transcription elongation factor A like 3
ENSG00000059769	DNAJC25	1.06255	4.00606	4.84465	3.37746e-05	0.00639578	2.25162	protein_coding	DnaJ heat shock protein family (Hsp40) member C25
ENSG00000184985	SORCS2	1.06145	4.02809	3.11198	0.00400678	0.068383	-1.93487	protein_coding	sortilin related VPS10 domain containing receptor 2
ENSG00000134247	PTGFRN	1.0541	7.17855	4.24469	0.000187869	0.014586	0.732091	protein_coding	prostaglandin F2 receptor inhibitor
ENSG00000112379	ARFGEF3	1.04466	5.80083	3.0434	0.00481045	0.0747841	-2.22908	protein_coding	ARFGEF family member 3
ENSG00000135842	NIBAN1	1.04379	9.3381	5.65882	3.28726e-06	0.00229002	4.44137	protein_coding	niban apoptosis regulator 1
ENSG00000070081	NUCB2	1.04141	7.48899	5.2428	1.08093e-05	0.00414157	3.38879	protein_coding	nucleobindin 2
ENSG00000102409	BEX4	1.0413	4.23427	4.58751	7.02816e-05	0.00888759	1.62828	protein_coding	brain expressed X-linked 4
ENSG00000135709	KIAA0513	1.03925	4.68724	3.30504	0.00243304	0.051862	-1.54776	protein_coding	KIAA0513
ENSG00000083444	PLOD1	1.02984	5.64678	4.88303	3.0267e-05	0.00618497	2.43208	protein_coding	procollagen-lysine,2-oxoglutarate 5-dioxygenase 1
ENSG00000142173	COL6A2	1.02722	10.5798	4.3496	0.000137875	0.0125778	1.03543	protein_coding	collagen type VI alpha 2 chain
ENSG00000122884	P4HA1	1.02635	7.60961	2.82368	0.00832994	0.0989648	-2.72711	protein_coding	prolyl 4-hydroxylase subunit alpha 1
ENSG00000144730	IL17RD	1.02522	7.64225	3.95878	0.000416874	0.0214396	0.00329194	protein_coding	interleukin 17 receptor D
ENSG00000160050	CCDC28B	1.02477	1.66415	3.127	0.00383144	0.0668039	-2.03575	protein_coding	coiled-coil domain containing 28B
ENSG00000164111	ANXA5	1.02168	8.71455	6.5751	2.45643e-07	0.000965064	6.84828	protein_coding	annexin A5
ENSG00000157227	MMP14	1.01499	7.05	4.35901	0.000135298	0.0124914	1.03536	protein_coding	matrix metallopeptidase 14
ENSG00000102098	SCML2	1.00897	2.17987	3.07305	0.0044003	0.0714773	-2.06741	protein_coding	Scm polycomb group protein like 2
ENSG00000198121	LPAR1	1.00736	8.19041	4.73731	4.58805e-05	0.00729319	2.04809	protein_coding	lysophosphatidic acid receptor 1
ENSG00000112473	SLC39A7	1.00191	6.59197	5.71779	2.77789e-06	0.00212869	4.65609	protein_coding	solute carrier family 39 member 7
ENSG00000111328	CDK2AP1	1.00061	5.87781	4.9835	2.27089e-05	0.00556872	2.69836	protein_coding	cyclin dependent kinase 2 associated protein 1
ENSG00000186310	NAP1L3	0.999693	3.63322	3.44693	0.0016565	0.0432502	-1.15158	protein_coding	nucleosome assembly protein 1 like 3
ENSG00000144218	AFF3	0.998974	8.2988	3.00537	0.00529573	0.0787984	-2.29377	protein_coding	ALF transcription elongation factor 3
ENSG00000109771	LRP2BP	0.994719	3.43413	2.98406	0.00551828	0.0804692	-2.17191	protein_coding	LRP2 binding protein
ENSG00000171067	C11orf24	0.99422	4.80875	3.84556	0.000563907	0.0254939	-0.235682	protein_coding	chromosome 11 open reading frame 24
ENSG00000196368	NUDT11	0.992724	1.76368	3.18177	0.0033261	0.061849	-1.94011	protein_coding	nudix hydrolase 11
ENSG00000128805	ARHGAP22	0.986925	4.03821	2.83742	0.0080032	0.0971455	-2.53751	protein_coding	Rho GTPase activating protein 22
ENSG00000051128	HOMER3	0.984712	3.67754	3.67656	0.000892765	0.0326628	-0.619834	protein_coding	homer scaffold protein 3
ENSG00000166033	HTRA1	0.984483	8.30226	4.12311	0.000261341	0.016829	0.44566	protein_coding	HtrA serine peptidase 1
ENSG00000151135	TMEM263	0.983019	6.54053	4.96228	2.41301e-05	0.0056895	2.63967	protein_coding	transmembrane protein 263
ENSG00000136542	GALNT5	0.981722	5.82527	3.38879	0.0019591	0.0470843	-1.4146	protein_coding	polypeptide N-acetylgalactosaminyltransferase 5
ENSG00000185222	TCEAL9	0.979414	4.79326	5.14615	1.42563e-05	0.00466642	3.10334	protein_coding	transcription elongation factor A like 9
ENSG00000143061	IGSF3	0.978487	5.07027	3.75186	0.0007308	0.0297279	-0.481648	protein_coding	immunoglobulin superfamily member 3
ENSG00000010818	HIVEP2	0.978016	9.10535	4.05243	0.000317274	0.0184874	0.284248	protein_coding	HIVEP zinc finger 2
ENSG00000092969	TGFB2	0.97727	6.38123	3.37623	0.00202971	0.0477106	-1.46393	protein_coding	transforming growth factor beta 2
ENSG00000182985	CADM1	0.977247	6.70184	3.31145	0.00240847	0.0514098	-1.62231	protein_coding	cell adhesion molecule 1
ENSG00000204851	PNMA8B	0.976999	3.56766	3.11622	0.00393921	0.0677303	-1.89007	protein_coding	PNMA family member 8B
ENSG00000149970	CNKSR2	0.972215	6.25804	3.18771	0.00332447	0.061849	-1.9098	protein_coding	connector enhancer of kinase suppressor of Ras 2
ENSG00000117411	B4GALT2	0.968432	4.43194	3.61669	0.00105045	0.0359152	-0.774913	protein_coding	beta-1,4-galactosyltransferase 2
ENSG00000197093	GAL3ST4	0.967021	3.78196	4.04879	0.000320454	0.0184874	0.275734	protein_coding	galactose-3-O-sulfotransferase 4
ENSG00000141756	FKBP10	0.965001	6.88402	4.27298	0.000172171	0.0140878	0.809969	protein_coding	FKBP prolyl isomerase 10
ENSG00000167695	TLCD3A	0.963366	2.70479	2.87865	0.0071874	0.0919484	-2.37175	protein_coding	TLC domain containing 3A
ENSG00000103145	HCFC1R1	0.959487	4.42591	4.14339	0.000246101	0.0164075	0.522624	protein_coding	host cell factor C1 regulator 1
ENSG00000114279	FGF12	0.958607	3.42802	2.85503	0.00762915	0.0949061	-2.4541	protein_coding	fibroblast growth factor 12
ENSG00000112208	BAG2	0.958148	5.19644	4.14337	0.00024623	0.0164075	0.506413	protein_coding	BAG cochaperone 2
ENSG00000181458	TMEM45A	0.952105	4.36386	2.83163	0.00811847	0.0977345	-2.57138	protein_coding	transmembrane protein 45A
ENSG00000183722	LHFPL6	0.950785	8.97111	4.08256	0.000291675	0.0179527	0.357822	protein_coding	LHFPL tetraspan subfamily member 6
ENSG00000204291	COL15A1	0.948117	8.94479	3.38482	0.00196706	0.0470843	-1.37083	protein_coding	collagen type XV alpha 1 chain
ENSG00000165169	DYNLT3	0.94652	5.6368	4.09461	0.000282571	0.0175837	0.369325	protein_coding	dynein light chain Tctex-type 3
ENSG00000136026	CKAP4	0.945981	6.10907	4.19399	0.000214436	0.0158766	0.610635	protein_coding	cytoskeleton associated protein 4
ENSG00000067167	TRAM1	0.936235	8.02344	5.19252	1.24834e-05	0.0043482	3.25326	protein_coding	translocation associated membrane protein 1
ENSG00000166963	MAP1A	0.936215	8.56201	3.69077	0.00086281	0.032094	-0.641589	protein_coding	microtubule associated protein 1A
ENSG00000173950	XXYLT1	0.934004	3.94112	3.93368	0.000441052	0.0218444	-0.000693866	protein_coding	xyloside xylosyltransferase 1
ENSG00000133026	MYH10	0.928342	8.84823	4.29008	0.000163054	0.0140345	0.887234	protein_coding	myosin heavy chain 10
ENSG00000108950	FAM20A	0.927553	5.13242	2.94607	0.00613078	0.084345	-2.41024	protein_coding	FAM20A golgi associated secretory pathway pseudokinase
ENSG00000134901	POGLUT2	0.918304	3.43852	2.86974	0.00734847	0.0933853	-2.40688	protein_coding	protein O-glucosyltransferase 2
ENSG00000169136	ATF5	0.915118	4.28497	3.06609	0.00448439	0.0722573	-2.03588	protein_coding	activating transcription factor 5
ENSG00000196937	FAM3C	0.913622	7.0047	4.09597	0.000282057	0.0175837	0.351516	protein_coding	FAM3 metabolism regulating signaling molecule C
ENSG00000129038	LOXL1	0.904469	3.81827	2.81618	0.00839254	0.0994161	-2.54344	protein_coding	lysyl oxidase like 1
ENSG00000264343	NOTCH2NLA	0.901496	4.75413	3.35757	0.00210624	0.0487024	-1.42364	protein_coding	notch 2 N-terminal like A
ENSG00000059573	ALDH18A1	0.898766	5.61106	3.33005	0.00227679	0.0502749	-1.54555	protein_coding	aldehyde dehydrogenase 18 family member A1
ENSG00000049449	RCN1	0.894892	6.84104	6.23523	6.38747e-07	0.00123376	6.02525	protein_coding	reticulocalbin 1
ENSG00000138080	EMILIN1	0.894074	6.27164	4.08404	0.000291019	0.0179527	0.324089	protein_coding	elastin microfibril interfacer 1
ENSG00000103994	ZNF106	0.892827	9.23003	2.85983	0.00757406	0.094741	-2.55427	protein_coding	zinc finger protein 106
ENSG00000106665	CLIP2	0.892258	6.14885	3.4648	0.0015944	0.0430503	-1.2412	protein_coding	CAP-Gly domain containing linker protein 2
ENSG00000174599	TRAM1L1	0.889348	1.40005	2.90097	0.00679823	0.0894506	-2.44978	protein_coding	translocation associated membrane protein 1 like 1
ENSG00000144810	COL8A1	0.888151	6.49691	2.93198	0.00636371	0.0865397	-2.50426	protein_coding	collagen type VIII alpha 1 chain
ENSG00000147027	TMEM47	0.88754	6.85519	3.93221	0.000445053	0.0218618	-0.0720725	protein_coding	transmembrane protein 47
ENSG00000152990	ADGRA3	0.887093	6.77617	3.44571	0.00167742	0.0432502	-1.29297	protein_coding	adhesion G protein-coupled receptor A3
ENSG00000130881	LRP3	0.884513	4.10323	3.56128	0.00121945	0.0382196	-0.893717	protein_coding	LDL receptor related protein 3
ENSG00000168374	ARF4	0.883933	6.52878	5.11317	1.56681e-05	0.00475215	3.0426	protein_coding	ADP ribosylation factor 4
ENSG00000064042	LIMCH1	0.8825	8.71611	4.02682	0.000340652	0.019216	0.213318	protein_coding	LIM and calponin homology domains 1
ENSG00000162980	ARL5A	0.878559	7.38182	4.45709	0.000101748	0.0110832	1.3013	protein_coding	ADP ribosylation factor like GTPase 5A
ENSG00000183801	OLFML1	0.873682	5.92143	3.66148	0.000934459	0.0336586	-0.743369	protein_coding	olfactomedin like 1
ENSG00000169047	IRS1	0.87036	6.69329	4.10888	0.000271179	0.0172452	0.386172	protein_coding	insulin receptor substrate 1
ENSG00000197712	FAM114A1	0.869633	7.51821	5.59965	3.89278e-06	0.00252329	4.33823	protein_coding	family with sequence similarity 114 member A1
ENSG00000205795	CYS1	0.86781	5.10128	2.83675	0.00802646	0.0971455	-2.6347	protein_coding	cystin 1
ENSG00000170500	LONRF2	0.864143	5.20394	2.84394	0.0078999	0.0969349	-2.64783	protein_coding	LON peptidase N-terminal domain and ring finger 2
ENSG00000180611	MB21D2	0.864066	4.30984	3.17297	0.00340352	0.0623206	-1.81374	protein_coding	Mab-21 domain containing 2
ENSG00000172638	EFEMP2	0.862265	5.72673	5.44304	6.09257e-06	0.00311249	3.9196	protein_coding	EGF containing fibulin extracellular matrix protein 2
ENSG00000150961	SEC24D	0.861658	6.83757	3.77276	0.000689769	0.0285939	-0.476813	protein_coding	SEC24 homolog D, COPII coat complex component
ENSG00000187164	SHTN1	0.858772	6.29615	3.94306	0.000430523	0.0216634	-0.0409634	protein_coding	shootin 1
ENSG00000139971	ARMH4	0.858343	5.80257	3.26099	0.00272779	0.0555933	-1.72218	protein_coding	armadillo like helical domain containing 4
ENSG00000244115	DNAJC25-GNG10	0.850904	4.49755	3.95631	0.000414268	0.0213773	0.0553604	protein_coding	DNAJC25-GNG10 readthrough
ENSG00000163430	FSTL1	0.847296	10.1693	3.64892	0.000962334	0.0340889	-0.695426	protein_coding	follistatin like 1
ENSG00000104213	PDGFRL	0.846849	6.49573	3.68893	0.000866807	0.032094	-0.686719	protein_coding	platelet derived growth factor receptor like
ENSG00000160991	ORAI2	0.846647	4.45895	3.4136	0.0018101	0.0454779	-1.26776	protein_coding	ORAI calcium release-activated calcium modulator 2
ENSG00000102401	ARMCX3	0.843583	6.82267	5.7404	2.60432e-06	0.00210073	4.71692	protein_coding	armadillo repeat containing X-linked 3
ENSG00000182670	TTC3	0.843034	9.13861	4.52168	8.47278e-05	0.0100662	1.48735	protein_coding	tetratricopeptide repeat domain 3
ENSG00000171451	DSEL	0.841883	7.17551	4.05468	0.000315237	0.0184874	0.250074	protein_coding	dermatan sulfate epimerase like
ENSG00000174695	TMEM167A	0.841441	7.05976	5.33618	8.2728e-06	0.00356867	3.63846	protein_coding	transmembrane protein 167A
ENSG00000159164	SV2A	0.839766	3.94636	3.11814	0.00391978	0.0676219	-1.91283	protein_coding	synaptic vesicle glycoprotein 2A
ENSG00000166794	PPIB	0.83917	7.29979	6.02037	1.17381e-06	0.00128499	5.4563	protein_coding	peptidylprolyl isomerase B
ENSG00000173457	PPP1R14B	0.835438	4.12451	2.95621	0.00591889	0.0833142	-2.27137	protein_coding	protein phosphatase 1 regulatory inhibitor subunit 14B
ENSG00000123131	PRDX4	0.834542	4.82636	4.20437	0.000207458	0.0155858	0.672938	protein_coding	peroxiredoxin 4
ENSG00000126603	GLIS2	0.833514	5.64433	3.2322	0.00293721	0.057894	-1.78267	protein_coding	GLIS family zinc finger 2
ENSG00000114631	PODXL2	0.829594	2.35969	3.50592	0.00141493	0.0410706	-1.14799	protein_coding	podocalyxin like 2
ENSG00000078399	HOXA9	0.826494	4.12284	2.98541	0.00549946	0.0804244	-2.2241	protein_coding	homeobox A9
ENSG00000198856	OSTC	0.825182	4.93469	4.3687	0.000130638	0.012359	1.09204	protein_coding	oligosaccharyltransferase complex non-catalytic subunit
ENSG00000115935	WIPF1	0.824158	8.04345	4.20215	0.000208752	0.0156065	0.647125	protein_coding	WAS/WASL interacting protein family member 1
ENSG00000132535	DLG4	0.823385	4.32801	3.07426	0.0043878	0.0714773	-2.05078	protein_coding	discs large MAGUK scaffold protein 4
ENSG00000135052	GOLM1	0.819947	5.92632	4.80005	3.83618e-05	0.00691685	2.20955	protein_coding	golgi membrane protein 1
ENSG00000128595	CALU	0.819719	8.2675	5.06542	1.79635e-05	0.00517713	2.91463	protein_coding	calumenin
ENSG00000100626	GALNT16	0.81938	6.2915	4.00946	0.000357491	0.019707	0.130158	protein_coding	polypeptide N-acetylgalactosaminyltransferase 16
ENSG00000148158	SNX30	0.81775	6.10113	4.38845	0.000123553	0.0122166	1.11972	protein_coding	sorting nexin family member 30
ENSG00000069667	RORA	0.816078	8.22634	3.21829	0.00303652	0.0590581	-1.79638	protein_coding	RAR related orphan receptor A
ENSG00000058091	CDK14	0.816033	6.36487	3.4806	0.00152115	0.0423875	-1.20425	protein_coding	cyclin dependent kinase 14
ENSG00000128266	GNAZ	0.812977	3.57665	3.34734	0.00215718	0.0493335	-1.37789	protein_coding	G protein subunit alpha z
ENSG00000167460	TPM4	0.812766	8.85253	5.33158	8.38263e-06	0.00356867	3.606	protein_coding	tropomyosin 4
ENSG00000125844	RRBP1	0.809578	8.37646	3.86353	0.000535267	0.0246277	-0.210219	protein_coding	ribosome binding protein 1
ENSG00000158270	COLEC12	0.808118	7.75879	3.42571	0.00175858	0.0443289	-1.31969	protein_coding	collectin subfamily member 12
ENSG00000162437	RAVER2	0.804546	6.40465	3.51851	0.0013729	0.0403963	-1.11087	protein_coding	ribonucleoprotein, PTB binding 2
ENSG00000161921	CXCL16	0.802876	3.17476	3.03124	0.00489534	0.075361	-2.06127	protein_coding	C-X-C motif chemokine ligand 16
ENSG00000126821	SGPP1	0.801233	4.36713	3.64394	0.000975417	0.0341159	-0.709226	protein_coding	sphingosine-1-phosphate phosphatase 1
ENSG00000144369	FAM171B	0.799931	5.67084	4.58947	6.98899e-05	0.00888759	1.65636	protein_coding	family with sequence similarity 171 member B
ENSG00000112335	SNX3	0.798674	6.92694	5.84466	1.93467e-06	0.00164726	4.99388	protein_coding	sorting nexin 3
ENSG00000083937	CHMP2B	0.798512	5.64254	6.21443	6.77412e-07	0.00123376	5.9474	protein_coding	charged multivesicular body protein 2B
ENSG00000120805	ARL1	0.794546	7.02668	6.26161	5.92897e-07	0.00123376	6.09348	protein_coding	ADP ribosylation factor like GTPase 1
ENSG00000177432	NAP1L5	0.792928	3.13665	3.12956	0.00380635	0.0665179	-1.85303	protein_coding	nucleosome assembly protein 1 like 5
ENSG00000001036	FUCA2	0.792487	5.78144	4.73518	4.61594e-05	0.00729319	2.03954	protein_coding	alpha-L-fucosidase 2
ENSG00000008441	NFIX	0.790585	9.48957	4.17725	0.000223848	0.0160083	0.605999	protein_coding	nuclear factor I X
ENSG00000180964	TCEAL8	0.789867	5.65477	5.54356	4.56978e-06	0.00257247	4.18414	protein_coding	transcription elongation factor A like 8
ENSG00000111711	GOLT1B	0.7893	5.30726	3.40055	0.0018745	0.0457461	-1.35639	protein_coding	golgi transport 1B
ENSG00000108829	LRRC59	0.788346	5.57814	3.98445	0.00038319	0.020321	0.0857382	protein_coding	leucine rich repeat containing 59
ENSG00000242616	GNG10	0.787966	4.38911	3.49781	0.00144601	0.0414924	-1.05807	protein_coding	G protein subunit gamma 10
ENSG00000100934	SEC23A	0.785623	7.55072	5.04206	1.92054e-05	0.00517713	2.85383	protein_coding	SEC23 homolog A, COPII coat complex component
ENSG00000165533	TTC8	0.783629	4.46423	3.02432	0.00498331	0.0759943	-2.17526	protein_coding	tetratricopeptide repeat domain 8
ENSG00000122691	TWIST1	0.779356	3.90015	2.95097	0.00599733	0.0837084	-2.27306	protein_coding	twist family bHLH transcription factor 1
ENSG00000133083	DCLK1	0.77626	6.72782	3.46501	0.00158347	0.0430503	-1.24278	protein_coding	doublecortin like kinase 1
ENSG00000167110	GOLGA2	0.774358	7.30155	4.90045	2.8797e-05	0.00614291	2.47604	protein_coding	golgin A2
ENSG00000112773	TENT5A	0.772944	7.80454	3.07469	0.00440262	0.0714773	-2.14951	protein_coding	terminal nucleotidyltransferase 5A
ENSG00000078804	TP53INP2	0.77164	5.85018	3.09101	0.00422493	0.0702936	-2.12153	protein_coding	tumor protein p53 inducible nuclear protein 2
ENSG00000180694	TMEM64	0.771057	4.77367	3.61213	0.00106313	0.0360408	-0.80965	protein_coding	transmembrane protein 64
ENSG00000243317	STMP1	0.770161	5.27942	4.2837	0.000166007	0.0140345	0.864211	protein_coding	short transmembrane mitochondrial protein 1
ENSG00000105270	CLIP3	0.76976	5.33122	2.93982	0.00619334	0.0849023	-2.43177	protein_coding	CAP-Gly domain containing linker protein 3
ENSG00000136010	ALDH1L2	0.767298	7.02669	2.97591	0.0056658	0.0813054	-2.39805	protein_coding	aldehyde dehydrogenase 1 family member L2
ENSG00000115677	HDLBP	0.76721	9.84895	3.55192	0.00125057	0.0387446	-0.933725	protein_coding	high density lipoprotein binding protein
ENSG00000105647	PIK3R2	0.767123	4.25728	4.19547	0.000212701	0.0158246	0.653246	protein_coding	phosphoinositide-3-kinase regulatory subunit 2
ENSG00000025039	RRAGD	0.7641	5.17651	2.88039	0.00718161	0.0919484	-2.54995	protein_coding	Ras related GTP binding D
ENSG00000214575	CPEB1	0.761459	3.82007	3.66472	0.000921945	0.0333249	-0.645801	protein_coding	cytoplasmic polyadenylation element binding protein 1
ENSG00000101160	CTSZ	0.759399	7.26467	5.42666	6.38503e-06	0.00315668	3.87973	protein_coding	cathepsin Z
ENSG00000182827	ACBD3	0.759274	6.73677	5.88373	1.731e-06	0.00164726	5.0979	protein_coding	acyl-CoA binding domain containing 3
ENSG00000166681	BEX3	0.758295	4.77332	2.96025	0.00586132	0.0828696	-2.33308	protein_coding	brain expressed X-linked 3
ENSG00000182107	TMEM30B	0.754473	4.67197	2.83179	0.00808868	0.0975351	-2.61958	protein_coding	transmembrane protein 30B
ENSG00000151773	CCDC122	0.753669	3.20057	3.15376	0.00357601	0.0641756	-1.80147	protein_coding	coiled-coil domain containing 122
ENSG00000166997	CNPY4	0.752889	4.3964	3.64747	0.00096613	0.0340889	-0.704954	protein_coding	canopy FGF signaling regulator 4
ENSG00000178573	MAF	0.752852	7.9479	3.2366	0.00289039	0.0577642	-1.76793	protein_coding	MAF bZIP transcription factor
ENSG00000138758	SEPTIN11	0.751395	8.83613	3.90055	0.000483334	0.0232212	-0.103468	protein_coding	septin 11
ENSG00000113583	C5orf15	0.74972	6.00272	4.78599	3.99318e-05	0.00703443	2.17233	protein_coding	chromosome 5 open reading frame 15
ENSG00000187601	MAGEH1	0.748215	4.49927	3.45691	0.00161301	0.0432502	-1.16318	protein_coding	MAGE family member H1
ENSG00000118971	CCND2	0.746504	8.35038	4.25535	0.000179789	0.0143892	0.79116	protein_coding	cyclin D2
ENSG00000049860	HEXB	0.74567	6.85326	4.3529	0.000136597	0.0125358	1.02315	protein_coding	hexosaminidase subunit beta
ENSG00000133138	TBC1D8B	0.741081	5.62892	2.89662	0.00690366	0.0898178	-2.55161	protein_coding	TBC1 domain family member 8B
ENSG00000103489	XYLT1	0.738749	5.93626	2.88689	0.00707788	0.0912681	-2.58956	protein_coding	xylosyltransferase 1
ENSG00000130733	YIPF2	0.7382	4.50087	3.6583	0.000938152	0.0336724	-0.681521	protein_coding	Yip1 domain family member 2
ENSG00000166734	GOLM2	0.738065	8.45005	5.38104	7.27576e-06	0.00348464	3.74529	protein_coding	golgi membrane protein 2
ENSG00000197496	SLC2A10	0.736883	5.25588	3.73218	0.000767295	0.0305086	-0.54064	protein_coding	solute carrier family 2 member 10
ENSG00000067113	PLPP1	0.733955	6.56287	4.6252	6.31391e-05	0.00837028	1.74189	protein_coding	phospholipid phosphatase 1
ENSG00000091831	ESR1	0.730449	6.34405	2.82574	0.00823713	0.0981666	-2.736	protein_coding	estrogen receptor 1
ENSG00000133818	RRAS2	0.729852	4.83202	4.00367	0.000363283	0.019707	0.161073	protein_coding	RAS related 2
ENSG00000119812	FAM98A	0.729722	5.30625	4.45634	0.000101966	0.0110832	1.31122	protein_coding	family with sequence similarity 98 member A
ENSG00000142686	C1orf216	0.727878	4.11706	3.06529	0.00448838	0.0722573	-2.04466	protein_coding	chromosome 1 open reading frame 216
ENSG00000196975	ANXA4	0.726381	7.05322	3.07474	0.00439522	0.0714773	-2.16997	protein_coding	annexin A4
ENSG00000169570	DTWD2	0.72573	3.34052	2.9048	0.00673357	0.0891303	-2.3366	protein_coding	DTW domain containing 2
ENSG00000197045	GMFB	0.725683	6.14579	3.35236	0.00212946	0.0489296	-1.50846	protein_coding	glia maturation factor beta
ENSG00000255302	EID1	0.725379	7.59	6.12153	8.81071e-07	0.00123376	5.71735	protein_coding	EP300 interacting inhibitor of differentiation 1
ENSG00000079332	SAR1A	0.725013	7.86679	6.06956	1.02089e-06	0.00123393	5.5717	protein_coding	secretion associated Ras related GTPase 1A
ENSG00000153814	JAZF1	0.722963	6.32979	3.06279	0.0045314	0.0726548	-2.19807	protein_coding	JAZF zinc finger 1
ENSG00000171016	PYGO1	0.721704	5.69368	3.69376	0.000851972	0.0320791	-0.656783	protein_coding	pygopus family PHD finger 1
ENSG00000066697	MSANTD3	0.720403	3.94923	3.52302	0.00135154	0.0403776	-0.983435	protein_coding	Myb/SANT DNA binding domain containing 3
ENSG00000186575	NF2	0.719928	6.11762	4.62502	6.31713e-05	0.00837028	1.7431	protein_coding	NF2, moesin-ezrin-radixin like (MERLIN) tumor suppressor
ENSG00000186073	CDIN1	0.718964	3.82114	3.33617	0.00222167	0.049707	-1.41565	protein_coding	CDAN1 interacting nuclease 1
ENSG00000131507	NDFIP1	0.717761	7.72262	4.46774	9.87244e-05	0.0108852	1.33436	protein_coding	Nedd4 family interacting protein 1
ENSG00000255439		0.717158	4.19374	3.64487	0.000972961	0.0341159	-0.702575	protein_coding	novel protein, VKORC1 and PRSS53 readthrough
ENSG00000165915	SLC39A13	0.716435	5.34659	3.60205	0.00109249	0.0361107	-0.871094	protein_coding	solute carrier family 39 member 13
ENSG00000122694	GLIPR2	0.714973	5.26712	3.4443	0.00166814	0.0432502	-1.24488	protein_coding	GLI pathogenesis related 2
ENSG00000117519	CNN3	0.710945	8.52345	3.37697	0.00199471	0.047261	-1.39992	protein_coding	calponin 3
ENSG00000117906	RCN2	0.71066	5.59691	3.89883	0.000485626	0.0232584	-0.135889	protein_coding	reticulocalbin 2
ENSG00000162545	CAMK2N1	0.710595	4.15634	3.38443	0.00195568	0.0470843	-1.31711	protein_coding	calcium/calmodulin dependent protein kinase II inhibitor 1
ENSG00000109944	JHY	0.708928	4.72734	3.481	0.00151251	0.0422236	-1.1292	protein_coding	junctional cadherin complex regulator
ENSG00000075239	ACAT1	0.706611	6.24669	3.94542	0.000426953	0.0216634	-0.0322651	protein_coding	acetyl-CoA acetyltransferase 1
ENSG00000132846	ZBED3	0.706303	5.14273	2.90806	0.00669035	0.0891283	-2.49979	protein_coding	zinc finger BED-type containing 3
ENSG00000147912	FBXO10	0.70281	3.985	3.56163	0.00121832	0.0382196	-0.89969	protein_coding	F-box protein 10
ENSG00000099337	KCNK6	0.700557	3.93642	3.14658	0.00364289	0.064694	-1.84627	protein_coding	potassium two pore domain channel subfamily K member 6
ENSG00000184575	XPOT	0.698007	7.30471	4.32197	0.000149045	0.0131315	0.947482	protein_coding	exportin for tRNA
ENSG00000198720	ANKRD13B	0.694377	3.94672	3.03451	0.00485482	0.0752326	-2.10809	protein_coding	ankyrin repeat domain 13B
ENSG00000102241	HTATSF1	0.694291	6.82035	3.60422	0.00108612	0.0361107	-0.897106	protein_coding	HIV-1 Tat specific factor 1
ENSG00000167004	PDIA3	0.693868	8.01875	4.64378	5.98883e-05	0.00836451	1.80041	protein_coding	protein disulfide isomerase family A member 3
ENSG00000103647	CORO2B	0.693821	4.40432	2.90055	0.00680539	0.0894506	-2.44313	protein_coding	coronin 2B
ENSG00000114853	ZBTB47	0.691901	6.06253	2.83462	0.00804776	0.0971946	-2.71295	protein_coding	zinc finger and BTB domain containing 47
ENSG00000168807	SNTB2	0.690902	8.65415	4.37277	0.000129147	0.0122938	1.09979	protein_coding	syntrophin beta 2
ENSG00000152749	GPR180	0.690247	4.97506	3.32067	0.00231419	0.0503796	-1.5336	protein_coding	G protein-coupled receptor 180
ENSG00000074842	MYDGF	0.689617	4.42997	2.81211	0.00847557	0.099554	-2.61914	protein_coding	myeloid derived growth factor
ENSG00000134824	FADS2	0.688986	6.04411	3.1614	0.00350729	0.0633877	-1.96171	protein_coding	fatty acid desaturase 2
ENSG00000134874	DZIP1	0.688764	6.41567	3.40745	0.0018399	0.0456993	-1.38142	protein_coding	DAZ interacting zinc finger protein 1
ENSG00000157020	SEC13	0.686735	5.66924	4.49865	9.04468e-05	0.0101926	1.41578	protein_coding	SEC13 homolog, nuclear pore and COPII coat complex component
ENSG00000102302	FGD1	0.685967	4.41001	2.96483	0.00579167	0.0823405	-2.31322	protein_coding	FYVE, RhoGEF and PH domain containing 1
ENSG00000179218	CALR	0.684277	8.65712	4.17329	0.000226344	0.016033	0.582588	protein_coding	calreticulin
ENSG00000133142	TCEAL4	0.684184	6.2481	3.49857	0.00144308	0.0414924	-1.15362	protein_coding	transcription elongation factor A like 4
ENSG00000122870	BICC1	0.683511	7.01133	3.51479	0.00138171	0.0404897	-1.11624	protein_coding	BicC family RNA binding protein 1
ENSG00000133131	MORC4	0.683441	6.33514	4.10056	0.000277384	0.0174946	0.365586	protein_coding	MORC family CW-type zinc finger 4
ENSG00000065154	OAT	0.683316	6.30445	3.24858	0.0027962	0.0563995	-1.76115	protein_coding	ornithine aminotransferase
ENSG00000283149		0.682562	4.37721	3.34549	0.00216769	0.0494055	-1.42318	protein_coding	novel protein
ENSG00000189060	H1-0	0.682039	7.47163	3.58652	0.00113927	0.0368603	-0.929341	protein_coding	H1.0 linker histone
ENSG00000111911	HINT3	0.681221	5.17332	4.55209	7.77214e-05	0.00952927	1.56425	protein_coding	histidine triad nucleotide binding protein 3
ENSG00000160789	LMNA	0.677381	8.61041	3.20866	0.00310188	0.059798	-1.7989	protein_coding	lamin A/C
ENSG00000008405	CRY1	0.676129	5.148	3.11556	0.00394595	0.0677303	-2.03224	protein_coding	cryptochrome circadian regulator 1
ENSG00000243279	PRAF2	0.67484	3.85609	3.08435	0.00427483	0.0705232	-1.98206	protein_coding	PRA1 domain family member 2
ENSG00000056050	HPF1	0.674637	4.25504	4.32477	0.000147875	0.0131315	0.975675	protein_coding	histone PARylation factor 1
ENSG00000100219	XBP1	0.673548	6.50257	3.14267	0.00368083	0.0650662	-2.01238	protein_coding	X-box binding protein 1
ENSG00000205730	ITPRIPL2	0.671163	8.53422	3.3403	0.00219757	0.0495319	-1.48639	protein_coding	ITPRIP like 2
ENSG00000070018	LRP6	0.670073	8.85316	2.90626	0.00670895	0.0891283	-2.47586	protein_coding	LDL receptor related protein 6
ENSG00000152620	NADK2	0.66865	5.73374	4.34704	0.000138872	0.0125938	1.01673	protein_coding	NAD kinase 2, mitochondrial
ENSG00000161654	LSM12	0.667763	3.22537	3.82107	0.000601555	0.0262662	-0.296152	protein_coding	LSM12 homolog
ENSG00000149212	SESN3	0.667572	8.45104	2.82642	0.00818311	0.0979799	-2.66932	protein_coding	sestrin 3
ENSG00000165724	ZMYND19	0.667495	2.41149	3.40535	0.00185017	0.0456993	-1.31139	protein_coding	zinc finger MYND-type containing 19
ENSG00000105329	TGFB1	0.66492	4.91037	3.12721	0.0038294	0.0668039	-1.97211	protein_coding	transforming growth factor beta 1
ENSG00000168675	LDLRAD4	0.664751	7.73163	3.16485	0.00347502	0.063162	-1.93335	protein_coding	low density lipoprotein receptor class A domain containing 4
ENSG00000069956	MAPK6	0.6639	6.15655	4.1513	0.000240713	0.0164075	0.498177	protein_coding	mitogen-activated protein kinase 6
ENSG00000113615	SEC24A	0.662435	6.31686	4.8997	2.88588e-05	0.00614291	2.47259	protein_coding	SEC24 homolog A, COPII coat complex component
ENSG00000260916	CCPG1	0.661828	8.17434	2.82414	0.00823511	0.0981666	-2.69554	protein_coding	cell cycle progression 1
ENSG00000005893	LAMP2	0.661244	7.0629	5.13747	1.46149e-05	0.00466642	3.10767	protein_coding	lysosomal associated membrane protein 2
ENSG00000108784	NAGLU	0.661097	4.04639	2.94346	0.0061117	0.0842337	-2.32056	protein_coding	N-acetyl-alpha-glucosaminidase
ENSG00000185896	LAMP1	0.661015	7.72929	5.03617	1.95321e-05	0.00517713	2.83827	protein_coding	lysosomal associated membrane protein 1
ENSG00000177879	AP3S1	0.658884	6.44149	3.85757	0.000544124	0.0248192	-0.258914	protein_coding	adaptor related protein complex 3 subunit sigma 1
ENSG00000104219	ZDHHC2	0.658396	5.78888	2.91682	0.0065405	0.0877755	-2.51235	protein_coding	zinc finger DHHC-type palmitoyltransferase 2
ENSG00000162636	EEIG2	0.656217	6.16179	3.23448	0.00290029	0.0577642	-1.79358	protein_coding	EEIG family member 2
ENSG00000119900	OGFRL1	0.655664	7.7297	3.49417	0.00146017	0.0415355	-1.14623	protein_coding	opioid growth factor receptor like 1
ENSG00000023734	STRAP	0.654393	6.15664	5.55728	4.39403e-06	0.00257247	4.22796	protein_coding	serine/threonine kinase receptor associated protein
ENSG00000108468	CBX1	0.65287	5.99097	4.66793	5.59089e-05	0.00823904	1.85834	protein_coding	chromobox 1
ENSG00000139370	SLC15A4	0.651965	4.88302	4.06167	0.000309162	0.0184874	0.30446	protein_coding	solute carrier family 15 member 4
ENSG00000165389	SPTSSA	0.649986	4.42649	3.21974	0.00301378	0.05899	-1.71853	protein_coding	serine palmitoyltransferase small subunit A
ENSG00000075624	ACTB	0.648857	10.4882	2.97409	0.00565799	0.0812694	-2.24426	protein_coding	actin beta
ENSG00000173511	VEGFB	0.646915	5.99776	3.79496	0.000646235	0.0273597	-0.410246	protein_coding	vascular endothelial growth factor B
ENSG00000144674	GOLGA4	0.646127	8.90093	4.86202	3.21395e-05	0.00631499	2.37386	protein_coding	golgin A4
ENSG00000164244	PRRC1	0.645169	6.67243	4.86698	3.16867e-05	0.00630689	2.3849	protein_coding	proline rich coiled-coil 1
ENSG00000169439	SDC2	0.643982	7.56711	3.25466	0.00275153	0.0560026	-1.73476	protein_coding	syndecan 2
ENSG00000087460	GNAS	0.640789	9.09346	4.38395	0.000125131	0.0122379	1.13203	protein_coding	GNAS complex locus
ENSG00000090615	GOLGA3	0.640128	7.95523	4.00706	0.000359883	0.019707	0.14627	protein_coding	golgin A3
ENSG00000169083	AR	0.640036	7.23416	2.97186	0.00569125	0.0815179	-2.3975	protein_coding	androgen receptor
ENSG00000164172	MOCS2	0.639507	5.87094	4.72762	4.71655e-05	0.00737611	2.01828	protein_coding	molybdenum cofactor synthesis 2
ENSG00000198380	GFPT1	0.639101	7.70991	4.64438	5.97857e-05	0.00836451	1.79989	protein_coding	glutamine--fructose-6-phosphate transaminase 1
ENSG00000106636	YKT6	0.63353	5.2458	4.29838	0.000159286	0.0137922	0.902093	protein_coding	YKT6 v-SNARE homolog
ENSG00000099864	PALM	0.63321	6.24206	3.17679	0.00336928	0.0620126	-1.9293	protein_coding	paralemmin
ENSG00000139343	SNRPF	0.63319	4.12452	3.37267	0.00201751	0.0476431	-1.34011	protein_coding	small nuclear ribonucleoprotein polypeptide F
ENSG00000166311	SMPD1	0.63093	3.92721	3.1015	0.00409096	0.0690507	-1.95419	protein_coding	sphingomyelin phosphodiesterase 1
ENSG00000140044	JDP2	0.629809	6.37774	3.18886	0.00326549	0.0615022	-1.9039	protein_coding	Jun dimerization protein 2
ENSG00000173542	MOB1B	0.629501	6.28496	3.42962	0.00173464	0.0439423	-1.32597	protein_coding	MOB kinase activator 1B
ENSG00000151176	PLBD2	0.629139	6.03215	3.16645	0.00346062	0.0631229	-1.94952	protein_coding	phospholipase B domain containing 2
ENSG00000169826	CSGALNACT2	0.629024	6.72699	4.26902	0.000173007	0.0140878	0.802925	protein_coding	chondroitin sulfate N-acetylgalactosaminyltransferase 2
ENSG00000164294	GPX8	0.628001	5.96146	4.01975	0.000347414	0.0193617	0.162791	protein_coding	glutathione peroxidase 8 (putative)
ENSG00000145362	ANK2	0.62725	9.34631	3.59893	0.00110174	0.0362788	-0.833086	protein_coding	ankyrin 2
ENSG00000109534	GAR1	0.626936	3.16487	3.51708	0.00137325	0.0403963	-1.00225	protein_coding	GAR1 ribonucleoprotein
ENSG00000166341	DCHS1	0.626706	7.11162	3.32104	0.00231197	0.0503796	-1.58263	protein_coding	dachsous cadherin-related 1
ENSG00000106803	SEC61B	0.624399	4.89133	2.99435	0.00537563	0.0794474	-2.2733	protein_coding	SEC61 translocon subunit beta
ENSG00000178695	KCTD12	0.624066	9.06703	3.01911	0.00504856	0.0766445	-2.20106	protein_coding	potassium channel tetramerization domain containing 12
ENSG00000134970	TMED7	0.620793	6.61283	3.16931	0.00343513	0.0628243	-1.95184	protein_coding	transmembrane p24 trafficking protein 7
ENSG00000117643	MAN1C1	0.620277	6.02262	2.88222	0.00712518	0.0916112	-2.60573	protein_coding	mannosidase alpha class 1C member 1
ENSG00000143158	MPC2	0.618295	4.68047	3.45325	0.00162882	0.0432502	-1.1883	protein_coding	mitochondrial pyruvate carrier 2
ENSG00000071054	MAP4K4	0.618266	8.29493	3.13718	0.00373227	0.0658891	-1.97067	protein_coding	mitogen-activated protein kinase kinase kinase kinase 4
ENSG00000086598	TMED2	0.615929	7.85382	4.10397	0.000274756	0.0174005	0.389314	protein_coding	transmembrane p24 trafficking protein 2
ENSG00000006625	GGCT	0.615315	4.20964	4.35756	0.000134812	0.0124914	1.05868	protein_coding	gamma-glutamylcyclotransferase
ENSG00000106105	GARS1	0.614337	5.95675	4.28336	0.000166165	0.0140345	0.84534	protein_coding	glycyl-tRNA synthetase 1
ENSG00000119777	TMEM214	0.611171	6.32191	3.04386	0.00474054	0.0741362	-2.2426	protein_coding	transmembrane protein 214
ENSG00000239264	TXNDC5	0.610444	6.6822	3.22745	0.00295393	0.0580878	-1.81402	protein_coding	thioredoxin domain containing 5
ENSG00000104427	ZC2HC1A	0.610412	5.39694	3.2908	0.00250313	0.0528236	-1.6284	protein_coding	zinc finger C2HC-type containing 1A
ENSG00000138738	PRDM5	0.607643	6.05827	3.53683	0.00130234	0.0396024	-1.05935	protein_coding	PR/SET domain 5
ENSG00000070778	PTPN21	0.607274	6.86907	2.98121	0.00555723	0.0805413	-2.38406	protein_coding	protein tyrosine phosphatase non-receptor type 21
ENSG00000104805	NUCB1	0.606857	7.22515	4.9752	2.32545e-05	0.00556872	2.67492	protein_coding	nucleobindin 1
ENSG00000123094	RASSF8	0.606065	7.2092	3.70694	0.00082194	0.0314926	-0.633991	protein_coding	Ras association domain family member 8
ENSG00000141429	GALNT1	0.60535	6.28253	5.04892	1.88322e-05	0.00517713	2.87089	protein_coding	polypeptide N-acetylgalactosaminyltransferase 1
ENSG00000197747	S100A10	0.604673	8.00327	2.81564	0.00840215	0.0994161	-2.71971	protein_coding	S100 calcium binding protein A10
ENSG00000182628	SKA2	0.603712	4.91945	3.33384	0.00223534	0.0497948	-1.49209	protein_coding	spindle and kinetochore associated complex subunit 2
ENSG00000143870	PDIA6	0.603342	6.82546	5.11488	1.55918e-05	0.00475215	3.04701	protein_coding	protein disulfide isomerase family A member 6
ENSG00000123096	SSPN	0.602801	7.85479	3.05191	0.0046443	0.0731589	-2.1944	protein_coding	sarcospan
ENSG00000163577	EIF5A2	0.602504	4.55981	3.18681	0.0032829	0.0615834	-1.80553	protein_coding	eukaryotic translation initiation factor 5A2
ENSG00000134049	IER3IP1	0.601463	4.90959	3.6932	0.000853275	0.0320791	-0.623189	protein_coding	immediate early response 3 interacting protein 1
ENSG00000173486	FKBP2	0.601211	4.4974	2.89105	0.00696866	0.0904333	-2.46024	protein_coding	FKBP prolyl isomerase 2
ENSG00000164040	PGRMC2	0.599959	6.82374	3.85203	0.000552484	0.0251257	-0.273927	protein_coding	progesterone receptor membrane component 2
ENSG00000215114	UBXN2B	0.599119	5.48812	3.59647	0.0011091	0.0362788	-0.891541	protein_coding	UBX domain protein 2B
ENSG00000114867	EIF4G1	0.598627	8.13934	4.93545	2.60549e-05	0.00587232	2.57107	protein_coding	eukaryotic translation initiation factor 4 gamma 1
ENSG00000129250	KIF1C	0.598453	7.83875	3.0361	0.00483519	0.0750042	-2.22794	protein_coding	kinesin family member 1C
ENSG00000136240	KDELR2	0.59792	7.37021	3.131	0.00379224	0.0665022	-2.02746	protein_coding	KDEL endoplasmic reticulum protein retention receptor 2
ENSG00000090520	DNAJB11	0.597248	5.11718	4.14338	0.000246104	0.0164075	0.505863	protein_coding	DnaJ heat shock protein family (Hsp40) member B11
ENSG00000120306	CYSTM1	0.595891	4.22511	2.90583	0.00671622	0.0891283	-2.4116	protein_coding	cysteine rich transmembrane module containing 1
ENSG00000101935	AMMECR1	0.594214	3.79288	3.72186	0.000789207	0.0308825	-0.510393	protein_coding	AMMECR nuclear protein 1
ENSG00000103381	CPPED1	0.593589	4.79994	3.01735	0.00507115	0.0766445	-2.22352	protein_coding	calcineurin like phosphoesterase domain containing 1
ENSG00000172037	LAMB2	0.593578	8.78275	3.56576	0.00120485	0.0380733	-0.935604	protein_coding	laminin subunit beta 2
ENSG00000186318	BACE1	0.593316	6.41333	5.26653	1.00991e-05	0.00396867	3.4525	protein_coding	beta-secretase 1
ENSG00000111832	RWDD1	0.591535	6.24828	4.18222	0.000220748	0.0159227	0.579182	protein_coding	RWD domain containing 1
ENSG00000186063	AIDA	0.591437	6.63216	4.53659	8.12162e-05	0.00987873	1.50681	protein_coding	axin interactor, dorsalization associated
ENSG00000162368	CMPK1	0.591053	7.72335	3.40907	0.00183198	0.045607	-1.35714	protein_coding	cytidine/uridine monophosphate kinase 1
ENSG00000197451	HNRNPAB	0.589678	5.8329	3.9596	0.000410512	0.0213124	0.0114102	protein_coding	heterogeneous nuclear ribonucleoprotein A/B
ENSG00000038210	PI4K2B	0.587273	4.80068	3.23988	0.00285976	0.0573674	-1.71183	protein_coding	phosphatidylinositol 4-kinase type 2 beta
ENSG00000157827	FMNL2	0.586114	7.61944	3.73139	0.00076894	0.0305086	-0.560026	protein_coding	formin like 2
ENSG00000116641	DOCK7	0.58491	6.90676	3.06038	0.00454502	0.0726548	-2.20152	protein_coding	dedicator of cytokinesis 7
ENSG00000035141	FAM136A	0.583249	4.15788	4.00306	0.000363896	0.019707	0.173148	protein_coding	family with sequence similarity 136 member A
ENSG00000182718	ANXA2	0.582138	9.39885	3.053	0.00463136	0.0731589	-2.11798	protein_coding	annexin A2
ENSG00000121644	DESI2	0.582002	6.12061	3.47044	0.00155583	0.0425634	-1.2249	protein_coding	desumoylating isopeptidase 2
ENSG00000181588	MEX3D	0.580927	3.60614	3.03803	0.00481152	0.0747841	-2.07472	protein_coding	mex-3 RNA binding family member D
ENSG00000106511	MEOX2	0.577945	7.66892	3.05946	0.00455574	0.0726548	-2.17774	protein_coding	mesenchyme homeobox 2
ENSG00000182287	AP1S2	0.576652	5.55771	3.3663	0.00205182	0.0479363	-1.45993	protein_coding	adaptor related protein complex 1 subunit sigma 2
ENSG00000175550	DRAP1	0.576644	4.70376	3.18449	0.00330273	0.061849	-1.81887	protein_coding	DR1 associated protein 1
ENSG00000185722	ANKFY1	0.576567	7.18042	3.56951	0.00119275	0.0378498	-0.974868	protein_coding	ankyrin repeat and FYVE domain containing 1
ENSG00000115806	GORASP2	0.576566	5.94102	3.72062	0.000791865	0.0308825	-0.599723	protein_coding	golgi reassembly stacking protein 2
ENSG00000122483	CCDC18	0.573049	4.35447	2.81924	0.00832782	0.0989648	-2.62221	protein_coding	coiled-coil domain containing 18
ENSG00000119318	RAD23B	0.572922	7.39885	4.07016	0.000301933	0.018436	0.294784	protein_coding	RAD23 homolog B, nucleotide excision repair protein
ENSG00000006451	RALA	0.569595	5.54585	6.06077	1.04666e-06	0.00123393	5.54925	protein_coding	RAS like proto-oncogene A
ENSG00000164023	SGMS2	0.569483	5.83643	3.12213	0.00387984	0.067365	-2.05032	protein_coding	sphingomyelin synthase 2
ENSG00000165983	PTER	0.569179	4.5216	3.31805	0.0023302	0.0505845	-1.50899	protein_coding	phosphotriesterase related
ENSG00000128791	TWSG1	0.567619	6.35428	3.73581	0.000759729	0.0304985	-0.567488	protein_coding	twisted gastrulation BMP signaling modulator 1
ENSG00000170191	NANP	0.567612	3.35334	3.34686	0.00215991	0.0493335	-1.37761	protein_coding	N-acetylneuraminic acid phosphatase
ENSG00000182220	ATP6AP2	0.56693	6.62753	3.25976	0.00271505	0.0554072	-1.73786	protein_coding	ATPase H+ transporting accessory protein 2
ENSG00000105829	BET1	0.566581	4.06897	3.26434	0.00268271	0.0551143	-1.59117	protein_coding	Bet1 golgi vesicular membrane trafficking protein
ENSG00000113657	DPYSL3	0.565683	9.77629	2.83493	0.00801113	0.0971455	-2.5804	protein_coding	dihydropyrimidinase like 3
ENSG00000167397	VKORC1	0.564861	4.98511	3.24504	0.00282152	0.0566744	-1.70932	protein_coding	vitamin K epoxide reductase complex subunit 1
ENSG00000132386	SERPINF1	0.562452	8.5238	3.21462	0.00305424	0.0592693	-1.78625	protein_coding	serpin family F member 1
ENSG00000078808	SDF4	0.562111	6.56778	3.827	0.00059183	0.0260643	-0.338139	protein_coding	stromal cell derived factor 4
ENSG00000173905	GOLIM4	0.561923	7.63983	3.44274	0.00167512	0.0432502	-1.27516	protein_coding	golgi integral membrane protein 4
ENSG00000266086		0.559864	6.34916	3.17452	0.00338913	0.0621605	-1.93857	protein_coding	novel transcript
ENSG00000079150	FKBP7	0.55958	5.02312	3.33806	0.00221061	0.0495319	-1.49339	protein_coding	FKBP prolyl isomerase 7
ENSG00000115355	CCDC88A	0.558366	7.87421	3.40061	0.00187357	0.0457461	-1.36514	protein_coding	coiled-coil domain containing 88A
ENSG00000135316	SYNCRIP	0.5579	8.38309	3.886	0.000503122	0.0239467	-0.151145	protein_coding	synaptotagmin binding cytoplasmic RNA interacting protein
ENSG00000104388	RAB2A	0.557472	6.97616	5.02912	1.99302e-05	0.00517713	2.81816	protein_coding	RAB2A, member RAS oncogene family
ENSG00000110536	PTPMT1	0.555879	3.67953	3.93103	0.000444293	0.0218618	-0.0116046	protein_coding	protein tyrosine phosphatase mitochondrial 1
ENSG00000018408	WWTR1	0.553507	7.7726	2.85211	0.00767745	0.095121	-2.64425	protein_coding	WW domain containing transcription regulator 1
ENSG00000113966	ARL6	0.552475	4.01863	2.87775	0.00720359	0.0920018	-2.45531	protein_coding	ADP ribosylation factor like GTPase 6
ENSG00000084073	ZMPSTE24	0.551327	6.23552	3.71494	0.00080422	0.0310465	-0.618085	protein_coding	zinc metallopeptidase STE24
ENSG00000171365	CLCN5	0.550609	5.01344	3.33882	0.00220617	0.0495319	-1.49251	protein_coding	chloride voltage-gated channel 5
ENSG00000121481	RNF2	0.549294	4.70138	3.53917	0.00129419	0.0395114	-0.992296	protein_coding	ring finger protein 2
ENSG00000112305	SMAP1	0.548996	5.09859	5.1375	1.46138e-05	0.00466642	3.10325	protein_coding	small ArfGAP 1
ENSG00000145817	YIPF5	0.548968	5.81696	3.8135	0.000614183	0.0264588	-0.359928	protein_coding	Yip1 domain family member 5
ENSG00000144451	SPAG16	0.548566	4.65932	3.69988	0.000837913	0.0318657	-0.59215	protein_coding	sperm associated antigen 16
ENSG00000166250	CLMP	0.547494	7.43535	3.5373	0.00130069	0.0396024	-1.05091	protein_coding	CXADR like membrane protein
ENSG00000180891	CUEDC1	0.547314	5.66339	3.05984	0.00455123	0.0726548	-2.18843	protein_coding	CUE domain containing 1
ENSG00000149557	FEZ1	0.546799	4.88079	3.11097	0.00399275	0.0682956	-2.00088	protein_coding	fasciculation and elongation protein zeta 1
ENSG00000179163	FUCA1	0.546574	4.83198	3.46089	0.00159597	0.0430503	-1.18241	protein_coding	alpha-L-fucosidase 1
ENSG00000185624	P4HB	0.545878	7.80794	3.38973	0.0019284	0.0466943	-1.39878	protein_coding	prolyl 4-hydroxylase subunit beta
ENSG00000065809	FAM107B	0.545132	6.86008	3.36742	0.0020457	0.0479363	-1.47619	protein_coding	family with sequence similarity 107 member B
ENSG00000123091	RNF11	0.540786	6.60952	2.99231	0.00540345	0.0796365	-2.36258	protein_coding	ring finger protein 11
ENSG00000155660	PDIA4	0.540546	6.07307	3.39695	0.00189187	0.0460967	-1.40127	protein_coding	protein disulfide isomerase family A member 4
ENSG00000141985	SH3GL1	0.540221	5.48251	3.27503	0.00260874	0.0541888	-1.66948	protein_coding	SH3 domain containing GRB2 like 1, endophilin A2
ENSG00000185650	ZFP36L1	0.539543	8.51098	3.38333	0.00196142	0.0470843	-1.38406	protein_coding	ZFP36 ring finger protein like 1
ENSG00000145354	CISD2	0.538854	4.15076	3.16311	0.00349069	0.063162	-1.8257	protein_coding	CDGSH iron sulfur domain 2
ENSG00000185787	MORF4L1	0.538232	8.4359	4.40721	0.000117171	0.0120521	1.18613	protein_coding	mortality factor 4 like 1
ENSG00000135250	SRPK2	0.534872	6.45791	4.87603	3.08786e-05	0.00622691	2.4089	protein_coding	SRSF protein kinase 2
ENSG00000117984	CTSD	0.533752	6.65834	2.9817	0.00555023	0.0805413	-2.38672	protein_coding	cathepsin D
ENSG00000091317	CMTM6	0.533515	5.69329	3.70879	0.000817813	0.031492	-0.622627	protein_coding	CKLF like MARVEL transmembrane domain containing 6
ENSG00000163428	LRRC58	0.532747	6.88069	4.43998	0.000106798	0.0113719	1.25254	protein_coding	leucine rich repeat containing 58
ENSG00000180628	PCGF5	0.53184	7.38876	2.9447	0.00609264	0.0840934	-2.45254	protein_coding	polycomb group ring finger 5
ENSG00000162627	SNX7	0.531783	5.74487	3.01824	0.00505974	0.0766445	-2.28031	protein_coding	sorting nexin 7
ENSG00000143753	DEGS1	0.531649	5.47806	3.19372	0.0032246	0.0612394	-1.86011	protein_coding	delta 4-desaturase, sphingolipid 1
ENSG00000128609	NDUFA5	0.53123	5.89982	3.90286	0.000480256	0.023204	-0.134881	protein_coding	NADH:ubiquinone oxidoreductase subunit A5
ENSG00000143321	HDGF	0.525119	6.81694	4.15545	0.000237936	0.0163525	0.506898	protein_coding	heparin binding growth factor
ENSG00000188026	RILPL1	0.524582	4.74734	4.03001	0.000337642	0.019216	0.22498	protein_coding	Rab interacting lysosomal protein like 1
ENSG00000138709	LARP1B	0.524491	5.64766	3.84532	0.000562766	0.0254939	-0.277764	protein_coding	La ribonucleoprotein 1B
ENSG00000114450	GNB4	0.523634	7.11615	3.38981	0.00192802	0.0466943	-1.41716	protein_coding	G protein subunit beta 4
ENSG00000058063	ATP11B	0.521936	7.53958	4.00006	0.000366942	0.0198019	0.119068	protein_coding	ATPase phospholipid transporting 11B (putative)
ENSG00000163466	ARPC2	0.52099	7.12442	4.97664	2.31592e-05	0.00556872	2.67864	protein_coding	actin related protein 2/3 complex subunit 2
ENSG00000150093	ITGB1	0.519962	9.48845	4.06187	0.000308988	0.0184874	0.315284	protein_coding	integrin subunit beta 1
ENSG00000124209	RAB22A	0.518333	7.1968	4.17609	0.000224571	0.0160083	0.566195	protein_coding	RAB22A, member RAS oncogene family
ENSG00000108239	TBC1D12	0.517409	5.84131	3.4337	0.00171589	0.043684	-1.30697	protein_coding	TBC1 domain family member 12
ENSG00000123983	ACSL3	0.516493	6.51797	3.61596	0.00105219	0.0359152	-0.869216	protein_coding	acyl-CoA synthetase long chain family member 3
ENSG00000165997	ARL5B	0.515764	5.64857	3.0008	0.0052885	0.0787672	-2.32323	protein_coding	ADP ribosylation factor like GTPase 5B
ENSG00000113384	GOLPH3	0.51463	6.5787	4.06732	0.000304334	0.0184874	0.277827	protein_coding	golgi phosphoprotein 3
ENSG00000136193	SCRN1	0.514205	6.80738	3.52096	0.00135905	0.0403963	-1.10315	protein_coding	secernin 1
ENSG00000155096	AZIN1	0.51354	7.36691	4.58518	7.07481e-05	0.00888759	1.64031	protein_coding	antizyme inhibitor 1
ENSG00000182240	BACE2	0.513338	6.65168	3.76255	0.000706198	0.0290946	-0.501245	protein_coding	beta-secretase 2
ENSG00000067369	TP53BP1	0.513253	7.3833	3.70755	0.000820593	0.0314926	-0.625946	protein_coding	tumor protein p53 binding protein 1
ENSG00000198420	TCAF1	0.512849	5.9541	3.07978	0.00432514	0.0709505	-2.14964	protein_coding	TRPM8 channel associated factor 1
ENSG00000134308	YWHAQ	0.512229	7.75215	3.75777	0.000715491	0.0293198	-0.493573	protein_coding	tyrosine 3-monooxygenase/tryptophan 5-monooxygenase activation protein theta
ENSG00000183684	ALYREF	0.511908	4.13207	3.10763	0.0040271	0.0685196	-1.95421	protein_coding	Aly/REF export factor
ENSG00000213722	DDAH2	0.510969	5.81957	2.87316	0.00728625	0.0929801	-2.6117	protein_coding	dimethylarginine dimethylaminohydrolase 2
ENSG00000188725	SMIM15	0.508519	5.21519	3.21872	0.00302183	0.0589969	-1.78852	protein_coding	small integral membrane protein 15
ENSG00000188343	CIBAR1	0.506587	4.35271	3.16338	0.00348825	0.063162	-1.85571	protein_coding	CBY1 interacting BAR domain containing 1
ENSG00000077147	TM9SF3	0.506383	8.48421	4.18524	0.00021889	0.0159227	0.612737	protein_coding	transmembrane 9 superfamily member 3
ENSG00000109971	HSPA8	0.5047	8.57076	3.06105	0.0045372	0.0726548	-2.14193	protein_coding	heat shock protein family A (Hsp70) member 8
ENSG00000134352	IL6ST	0.504678	10.2866	3.08457	0.00427244	0.0705232	-2.00117	protein_coding	interleukin 6 cytokine family signal transducer
ENSG00000250644		0.504331	6.26074	2.90066	0.00680345	0.0894506	-2.56755	protein_coding	novel protein
ENSG00000107745	MICU1	0.503991	5.79995	4.74767	4.45452e-05	0.00729319	2.07072	protein_coding	mitochondrial calcium uptake 1
ENSG00000138071	ACTR2	0.503168	8.23466	4.13299	0.000253361	0.0167371	0.474642	protein_coding	actin related protein 2
ENSG00000104154	SLC30A4	0.502897	5.54016	3.88417	0.000505669	0.0239934	-0.17551	protein_coding	solute carrier family 30 member 4
ENSG00000198162	MAN1A2	0.502638	7.60538	4.66035	5.7129e-05	0.00826639	1.84148	protein_coding	mannosidase alpha class 1A member 2
ENSG00000123143	PKN1	0.502351	6.00178	3.31097	0.00237398	0.0511725	-1.60697	protein_coding	protein kinase N1
ENSG00000182534	MXRA7	0.501229	7.99299	3.78757	0.00065945	0.0276897	-0.413091	protein_coding	matrix remodeling associated 7
ENSG00000106615	RHEB	0.500385	5.8393	3.58863	0.00113281	0.0368603	-0.923834	protein_coding	Ras homolog, mTORC1 binding
ENSG00000105429	MEGF8	0.499004	5.80896	3.72215	0.000788583	0.0308825	-0.594222	protein_coding	multiple EGF like domains 8
ENSG00000074695	LMAN1	0.498731	7.48526	3.50023	0.00143669	0.0414924	-1.138	protein_coding	lectin, mannose binding 1
ENSG00000127990	SGCE	0.497799	6.19884	2.89898	0.00683215	0.0895182	-2.56957	protein_coding	sarcoglycan epsilon
ENSG00000170606	HSPA4	0.497373	6.58031	4.39023	0.000122933	0.0122166	1.12049	protein_coding	heat shock protein family A (Hsp70) member 4
ENSG00000196743	GM2A	0.496424	5.94901	3.65458	0.000947673	0.0339347	-0.764496	protein_coding	ganglioside GM2 activator
ENSG00000090565	RAB11FIP3	0.496417	5.55112	3.51778	0.00137066	0.0403963	-1.09142	protein_coding	RAB11 family interacting protein 3
ENSG00000168246	UBTD2	0.496083	5.40416	3.38165	0.00197013	0.0470843	-1.41607	protein_coding	ubiquitin domain containing 2
ENSG00000178234	GALNT11	0.495241	5.93129	3.6084	0.00107391	0.0361107	-0.8807	protein_coding	polypeptide N-acetylgalactosaminyltransferase 11
ENSG00000154978	VOPP1	0.494071	5.92761	3.03865	0.00480387	0.0747841	-2.24863	protein_coding	VOPP1 WW domain binding protein
ENSG00000115091	ACTR3	0.493287	7.48236	3.32237	0.00230386	0.0503796	-1.56923	protein_coding	actin related protein 3
ENSG00000013375	PGM3	0.492992	6.22495	2.91672	0.00653565	0.0877755	-2.53223	protein_coding	phosphoglucomutase 3
ENSG00000127337	YEATS4	0.492735	3.2831	2.85716	0.0075819	0.094741	-2.43533	protein_coding	YEATS domain containing 4
ENSG00000015171	ZMYND11	0.491099	7.70546	3.32846	0.00226721	0.0501404	-1.5473	protein_coding	zinc finger MYND-type containing 11
ENSG00000134248	LAMTOR5	0.489113	4.3281	3.57489	0.00117557	0.0374568	-0.876524	protein_coding	late endosomal/lysosomal adaptor, MAPK and MTOR activator 5
ENSG00000143776	CDC42BPA	0.488466	8.73358	3.55977	0.00122444	0.0382196	-0.945295	protein_coding	CDC42 binding protein kinase alpha
ENSG00000099246	RAB18	0.488401	6.53996	4.77988	4.0634e-05	0.00707679	2.15258	protein_coding	RAB18, member RAS oncogene family
ENSG00000121064	SCPEP1	0.487864	5.01648	2.87162	0.00731434	0.0931834	-2.56789	protein_coding	serine carboxypeptidase 1
ENSG00000141504	SAT2	0.487174	4.26876	2.915	0.00656391	0.087859	-2.39605	protein_coding	spermidine/spermine N1-acetyltransferase family member 2
ENSG00000102038	SMARCA1	0.484072	6.71206	3.47514	0.00153641	0.0425634	-1.21653	protein_coding	SWI/SNF related, matrix associated, actin dependent regulator of chromatin, subfamily a, member 1
ENSG00000075420	FNDC3B	0.483915	8.50138	3.6738	0.000899506	0.0327454	-0.676832	protein_coding	fibronectin type III domain containing 3B
ENSG00000113407	TARS1	0.483489	6.26666	3.79757	0.000641621	0.027287	-0.41142	protein_coding	threonyl-tRNA synthetase 1
ENSG00000164402	SEPTIN8	0.482644	6.6617	4.23624	0.000189705	0.0146101	0.717196	protein_coding	septin 8
ENSG00000164466	SFXN1	0.481075	4.49282	2.95373	0.00595586	0.0833677	-2.34572	protein_coding	sideroflexin 1
ENSG00000091039	OSBPL8	0.481055	7.74109	3.49852	0.00144327	0.0414924	-1.13383	protein_coding	oxysterol binding protein like 8
ENSG00000026652	AGPAT4	0.480365	5.44901	2.89745	0.00685832	0.0896083	-2.54901	protein_coding	1-acylglycerol-3-phosphate O-acyltransferase 4
ENSG00000138674	SEC31A	0.480343	8.5049	3.58645	0.0011395	0.0368603	-0.89001	protein_coding	SEC31 homolog A, COPII coat complex component
ENSG00000134910	STT3A	0.480173	6.83805	3.03106	0.00489753	0.075361	-2.27173	protein_coding	STT3 oligosaccharyltransferase complex catalytic subunit A
ENSG00000092108	SCFD1	0.479688	6.41437	4.25441	0.000180264	0.0143892	0.764442	protein_coding	sec1 family domain containing 1
ENSG00000101752	MIB1	0.478425	7.46943	3.18251	0.00331973	0.061849	-1.90052	protein_coding	MIB E3 ubiquitin protein ligase 1
ENSG00000113387	SUB1	0.478157	6.20895	3.35394	0.00211989	0.0487829	-1.508	protein_coding	SUB1 regulator of transcription
ENSG00000104164	BLOC1S6	0.47752	6.40502	5.59442	3.95139e-06	0.00252329	4.32847	protein_coding	biogenesis of lysosomal organelles complex 1 subunit 6
ENSG00000168283	BMI1	0.476429	6.19629	3.44612	0.00166009	0.0432502	-1.28632	protein_coding	BMI1 proto-oncogene, polycomb ring finger
ENSG00000110880	CORO1C	0.476237	8.00919	3.13061	0.00379605	0.0665022	-2.00066	protein_coding	coronin 1C
ENSG00000085231	AK6	0.475769	4.15904	3.33446	0.00223166	0.0497851	-1.44116	protein_coding	adenylate kinase 6
ENSG00000177565	TBL1XR1	0.475051	8.38342	3.94683	0.000425296	0.0216634	0.00381883	protein_coding	TBL1X/Y related 1
ENSG00000104324	CPQ	0.474648	6.0768	3.10545	0.00404971	0.068733	-2.09584	protein_coding	carboxypeptidase Q
ENSG00000198833	UBE2J1	0.474021	6.44738	3.87766	0.000514833	0.0242631	-0.20948	protein_coding	ubiquitin conjugating enzyme E2 J1
ENSG00000141424	SLC39A6	0.473104	6.0771	3.08858	0.00422881	0.0702936	-2.13337	protein_coding	solute carrier family 39 member 6
ENSG00000104765	BNIP3L	0.473008	7.46393	3.94516	0.000427258	0.0216634	-0.025965	protein_coding	BCL2 interacting protein 3 like
ENSG00000135404	CD63	0.472207	7.7532	3.08304	0.00428924	0.0706089	-2.1264	protein_coding	CD63 molecule
ENSG00000078177	N4BP2	0.471076	5.7853	3.02987	0.00491237	0.0755135	-2.26767	protein_coding	NEDD4 binding protein 2
ENSG00000105438	KDELR1	0.470852	6.49895	2.92356	0.00642462	0.0869821	-2.51891	protein_coding	KDEL endoplasmic reticulum protein retention receptor 1
ENSG00000162599	NFIA	0.470776	9.09539	3.9713	0.000397424	0.0207174	0.082729	protein_coding	nuclear factor I A
ENSG00000183580	FBXL7	0.470307	5.87527	2.97751	0.00560937	0.0810266	-2.38737	protein_coding	F-box and leucine rich repeat protein 7
ENSG00000121579	NAA50	0.470052	6.82398	3.83697	0.00057584	0.025813	-0.311511	protein_coding	N-alpha-acetyltransferase 50, NatE catalytic subunit
ENSG00000088812	ATRN	0.469173	6.81254	4.3981	0.000120229	0.0122029	1.14212	protein_coding	attractin
ENSG00000154305	MIA3	0.469107	7.75723	3.41076	0.00182381	0.0455238	-1.34839	protein_coding	MIA SH3 domain ER export factor 3
ENSG00000111666	CHPT1	0.468286	5.42505	2.81178	0.00848247	0.099554	-2.73056	protein_coding	choline phosphotransferase 1
ENSG00000168214	RBPJ	0.467655	8.18815	2.96335	0.0058133	0.0824188	-2.37598	protein_coding	recombination signal binding protein for immunoglobulin kappa J region
ENSG00000178202	POGLUT3	0.466794	7.09176	3.34847	0.00215075	0.0492712	-1.51843	protein_coding	protein O-glucosyltransferase 3
ENSG00000114744	COMMD2	0.464056	5.51925	3.5296	0.00132788	0.0399824	-1.05959	protein_coding	COMM domain containing 2
ENSG00000102189	EEA1	0.46163	7.72169	3.57964	0.00116062	0.0372127	-0.936327	protein_coding	early endosome antigen 1
ENSG00000068912	ERLEC1	0.461135	6.25837	3.64829	0.00096399	0.0340889	-0.787219	protein_coding	endoplasmic reticulum lectin 1
ENSG00000170860	LSM3	0.461128	4.86862	2.83395	0.0080306	0.0971455	-2.63265	protein_coding	LSM3 homolog, U6 small nuclear RNA and mRNA degradation associated
ENSG00000134108	ARL8B	0.461098	6.32292	3.85794	0.000543566	0.0248192	-0.258638	protein_coding	ADP ribosylation factor like GTPase 8B
ENSG00000114354	TFG	0.461076	5.96287	4.20982	0.000204309	0.0155012	0.652053	protein_coding	trafficking from ER to golgi regulator
ENSG00000115652	UXS1	0.460912	4.81873	3.23396	0.00290421	0.0577642	-1.72854	protein_coding	UDP-glucuronate decarboxylase 1
ENSG00000163249	CCNYL1	0.460274	5.32535	3.55093	0.0012539	0.0387446	-0.999406	protein_coding	cyclin Y like 1
ENSG00000196428	TSC22D2	0.458207	6.37525	2.99842	0.00532053	0.079014	-2.34904	protein_coding	TSC22 domain family member 2
ENSG00000123562	MORF4L2	0.457613	7.1748	3.88961	0.000498143	0.0237836	-0.172745	protein_coding	mortality factor 4 like 2
ENSG00000179010	MRFAP1	0.456825	7.63867	3.03976	0.00479038	0.0747631	-2.2307	protein_coding	Morf4 family associated protein 1
ENSG00000165650	PDZD8	0.456812	7.11814	3.64508	0.000972413	0.0341159	-0.790259	protein_coding	PDZ domain containing 8
ENSG00000105738	SIPA1L3	0.455527	4.77412	2.81663	0.00838155	0.0994161	-2.67747	protein_coding	signal induced proliferation associated 1 like 3
ENSG00000043093	DCUN1D1	0.455314	6.29008	3.49023	0.00147566	0.0416072	-1.17922	protein_coding	defective in cullin neddylation 1 domain containing 1
ENSG00000089248	ERP29	0.454202	5.56001	2.87964	0.0071697	0.0918753	-2.5858	protein_coding	endoplasmic reticulum protein 29
ENSG00000145391	SETD7	0.454078	8.51899	3.01605	0.00508789	0.0766735	-2.24006	protein_coding	SET domain containing 7, histone lysine methyltransferase
ENSG00000165527	ARF6	0.453311	6.58417	3.50699	0.00141089	0.041031	-1.1391	protein_coding	ADP ribosylation factor 6
ENSG00000213281	NRAS	0.453154	5.86385	3.28936	0.00251262	0.0528236	-1.65826	protein_coding	NRAS proto-oncogene, GTPase
ENSG00000126945	HNRNPH2	0.450232	6.43646	3.95863	0.000411618	0.0213124	-0.00223236	protein_coding	heterogeneous nuclear ribonucleoprotein H2
ENSG00000169895	SYAP1	0.44866	5.59063	3.44184	0.0016791	0.0432502	-1.27638	protein_coding	synapse associated protein 1
ENSG00000122376	SHLD2	0.448216	6.36687	3.0472	0.00470042	0.0737815	-2.23651	protein_coding	shieldin complex subunit 2
ENSG00000084207	GSTP1	0.448078	6.42148	2.82413	0.0082278	0.0981666	-2.74025	protein_coding	glutathione S-transferase pi 1
ENSG00000281039		0.447646	4.20493	2.90409	0.00674547	0.0891985	-2.41736	protein_coding	novel protein
ENSG00000146373	RNF217	0.447004	6.23059	3.52452	0.0013461	0.0403166	-1.09531	protein_coding	ring finger protein 217
ENSG00000107581	EIF3A	0.446947	8.49715	2.87805	0.00719812	0.0920018	-2.55287	protein_coding	eukaryotic translation initiation factor 3 subunit A
ENSG00000161202	DVL3	0.446118	6.42658	3.45848	0.00160629	0.0431894	-1.2582	protein_coding	dishevelled segment polarity protein 3
ENSG00000198740	ZNF652	0.445836	6.57816	3.61946	0.00104226	0.0358958	-0.86026	protein_coding	zinc finger protein 652
ENSG00000157077	ZFYVE9	0.445325	7.13068	3.05373	0.00462281	0.0731589	-2.2106	protein_coding	zinc finger FYVE-type containing 9
ENSG00000065000	AP3D1	0.445138	6.43892	4.15702	0.000236892	0.0163525	0.510273	protein_coding	adaptor related protein complex 3 subunit delta 1
ENSG00000171862	PTEN	0.44424	8.24026	3.23274	0.00291346	0.0577642	-1.75039	protein_coding	phosphatase and tensin homolog
ENSG00000124783	SSR1	0.442264	7.84787	3.30578	0.00240661	0.0514098	-1.59635	protein_coding	signal sequence receptor subunit 1
ENSG00000023318	ERP44	0.442259	6.30785	3.51986	0.00136305	0.0403963	-1.10634	protein_coding	endoplasmic reticulum protein 44
ENSG00000100154	TTC28	0.442088	7.31242	2.94259	0.00612504	0.0843418	-2.45683	protein_coding	tetratricopeptide repeat domain 28
ENSG00000165914	TTC7B	0.44194	5.14853	2.99491	0.0053679	0.0794097	-2.31365	protein_coding	tetratricopeptide repeat domain 7B
ENSG00000109929	SC5D	0.441526	4.74758	3.40443	0.00185469	0.0456993	-1.31622	protein_coding	sterol-C5-desaturase
ENSG00000111647	BLTP3B	0.440437	6.65913	3.35514	0.00211321	0.0487024	-1.5085	protein_coding	bridge-like lipid transfer protein family member 3B
ENSG00000111142	METAP2	0.43969	6.44711	3.14372	0.00366994	0.0649744	-2.01236	protein_coding	methionyl aminopeptidase 2
ENSG00000055211	GINM1	0.439248	6.45416	3.37875	0.00198531	0.0472467	-1.45187	protein_coding	glycosylated integral membrane protein 1
ENSG00000119335	SET	0.43858	8.106	3.11421	0.00395962	0.0678047	-2.03727	protein_coding	SET nuclear proto-oncogene
ENSG00000106299	WASL	0.438403	6.86762	3.08626	0.00425402	0.0704878	-2.14311	protein_coding	WASP like actin nucleation promoting factor
ENSG00000101577	LPIN2	0.437466	5.64746	3.14692	0.00363974	0.064694	-1.989	protein_coding	lipin 2
ENSG00000102081	FMR1	0.436997	6.90652	3.44215	0.00167775	0.0432502	-1.2948	protein_coding	fragile X messenger ribonucleoprotein 1
ENSG00000135535	CD164	0.436733	7.63772	3.0572	0.00458202	0.0728317	-2.18893	protein_coding	CD164 molecule
ENSG00000196968	FUT11	0.436322	4.88138	3.43656	0.00170288	0.0436285	-1.25605	protein_coding	fucosyltransferase 11
ENSG00000101856	PGRMC1	0.434044	6.12596	3.40184	0.00186747	0.0457461	-1.39159	protein_coding	progesterone receptor membrane component 1
ENSG00000163479	SSR2	0.43324	6.36554	2.97435	0.00565423	0.0812694	-2.40295	protein_coding	signal sequence receptor subunit 2
ENSG00000123352	SPATS2	0.432871	5.16403	3.20297	0.00314813	0.060235	-1.83306	protein_coding	spermatogenesis associated serine rich 2
ENSG00000153395	LPCAT1	0.432846	5.2232	3.36564	0.00205539	0.0479465	-1.44714	protein_coding	lysophosphatidylcholine acyltransferase 1
ENSG00000122218	COPA	0.432478	7.85912	3.818	0.000606656	0.0263388	-0.33522	protein_coding	COPI coat complex subunit alpha
ENSG00000174136	RGMB	0.432184	5.69603	2.96979	0.00571975	0.0817446	-2.39966	protein_coding	repulsive guidance molecule BMP co-receptor b
ENSG00000164741	DLC1	0.430911	8.21566	3.3345	0.00223144	0.0497851	-1.50715	protein_coding	DLC1 Rho GTPase activating protein
ENSG00000104774	MAN2B1	0.430603	5.3202	2.81173	0.00848347	0.099554	-2.71674	protein_coding	mannosidase alpha class 2B member 1
ENSG00000205060	SLC35B4	0.430394	5.21039	2.94689	0.00605931	0.0839648	-2.41708	protein_coding	solute carrier family 35 member B4
ENSG00000256043	CTSO	0.430169	6.51615	2.86514	0.00743308	0.0938425	-2.6503	protein_coding	cathepsin O
ENSG00000085733	CTTN	0.429355	7.5758	3.45349	0.00162779	0.0432502	-1.24912	protein_coding	cortactin
ENSG00000008952	SEC62	0.429189	8.12885	3.01228	0.00513679	0.0772586	-2.27063	protein_coding	SEC62 homolog, preprotein translocation factor
ENSG00000071564	TCF3	0.428975	4.85341	3.47792	0.00152501	0.0424179	-1.15502	protein_coding	transcription factor 3
ENSG00000143742	SRP9	0.42818	6.39219	2.92102	0.00646572	0.0872703	-2.52413	protein_coding	signal recognition particle 9
ENSG00000164096	C4orf3	0.426895	6.97399	3.19744	0.00319362	0.0607513	-1.8825	protein_coding	chromosome 4 open reading frame 3
ENSG00000198586	TLK1	0.425359	7.21523	2.953	0.00596689	0.0833677	-2.43837	protein_coding	tousled like kinase 1
ENSG00000147251	DOCK11	0.424885	8.30663	3.44005	0.00168715	0.0433847	-1.25452	protein_coding	dedicator of cytokinesis 11
ENSG00000104728	ARHGEF10	0.424766	7.33144	2.95583	0.00592452	0.0833142	-2.42701	protein_coding	Rho guanine nucleotide exchange factor 10
ENSG00000170266	GLB1	0.424126	4.72155	2.92517	0.00639877	0.0867553	-2.43296	protein_coding	galactosidase beta 1
ENSG00000109171	SLAIN2	0.422829	6.85967	3.15653	0.0035505	0.0638672	-1.9794	protein_coding	SLAIN motif family member 2
ENSG00000120686	UFM1	0.421787	6.85697	3.06891	0.00444701	0.0718934	-2.18426	protein_coding	ubiquitin fold modifier 1
ENSG00000163558	PRKCI	0.420758	5.64687	3.7206	0.00079191	0.0308825	-0.592845	protein_coding	protein kinase C iota
ENSG00000143155	TIPRL	0.418547	5.35371	3.38943	0.00192994	0.0466943	-1.39318	protein_coding	TOR signaling pathway regulator
ENSG00000116954	RRAGC	0.418115	5.17735	3.79233	0.000650898	0.0274057	-0.392974	protein_coding	Ras related GTP binding C
ENSG00000134030	CTIF	0.416692	6.60001	2.96989	0.00571827	0.0817446	-2.41394	protein_coding	cap binding complex dependent translation initiation factor
ENSG00000186660	ZFP91	0.41533	7.52722	3.69199	0.000856084	0.0320791	-0.661763	protein_coding	ZFP91 zinc finger protein, atypical E3 ubiquitin ligase
ENSG00000163527	STT3B	0.415197	7.35979	3.26991	0.00264395	0.0547584	-1.69807	protein_coding	STT3 oligosaccharyltransferase complex catalytic subunit B
ENSG00000101166	PRELID3B	0.41461	5.0073	3.10985	0.00400421	0.068383	-2.02833	protein_coding	PRELI domain containing 3B
ENSG00000188636	RTL6	0.414417	5.2389	3.40669	0.0018436	0.0456993	-1.34659	protein_coding	retrotransposon Gag like 6
ENSG00000077721	UBE2A	0.414187	4.96202	3.34405	0.00217596	0.0494055	-1.47955	protein_coding	ubiquitin conjugating enzyme E2 A
ENSG00000187735	TCEA1	0.413281	6.60401	3.55139	0.00125237	0.0387446	-1.02974	protein_coding	transcription elongation factor A1
ENSG00000184432	COPB2	0.413252	7.32292	3.80376	0.000630827	0.0270057	-0.386048	protein_coding	COPI coat complex subunit beta 2
ENSG00000120742	SERP1	0.413103	6.32066	2.88849	0.00701338	0.09077	-2.59697	protein_coding	stress associated endoplasmic reticulum protein 1
ENSG00000197965	MPZL1	0.412597	7.57763	3.01818	0.00506056	0.0766445	-2.27904	protein_coding	myelin protein zero like 1
ENSG00000150527	MIA2	0.412228	5.83512	2.92496	0.0064022	0.0867553	-2.50631	protein_coding	MIA SH3 domain ER export factor 2
ENSG00000113621	TXNDC15	0.412032	6.52621	3.18874	0.00326653	0.0615022	-1.90691	protein_coding	thioredoxin domain containing 15
ENSG00000106723	SPIN1	0.41167	7.20195	3.26928	0.00264832	0.0547748	-1.70282	protein_coding	spindlin 1
ENSG00000153989	NUS1	0.411309	5.49218	2.94763	0.00604797	0.0839648	-2.43015	protein_coding	NUS1 dehydrodolichyl diphosphate synthase subunit
ENSG00000164332	UBLCP1	0.410785	4.57206	2.85259	0.00766835	0.0950851	-2.57483	protein_coding	ubiquitin like domain containing CTD phosphatase 1
ENSG00000147862	NFIB	0.408808	9.72938	3.44719	0.00165534	0.0432502	-1.18253	protein_coding	nuclear factor I B
ENSG00000066855	MTFR1	0.408507	4.65434	3.75066	0.000729526	0.0297279	-0.469999	protein_coding	mitochondrial fission regulator 1
ENSG00000077097	TOP2B	0.408406	8.17708	4.46853	9.85047e-05	0.0108852	1.34449	protein_coding	DNA topoisomerase II beta
ENSG00000138801	PAPSS1	0.406814	5.54144	3.47455	0.0015388	0.0425634	-1.19658	protein_coding	3'-phosphoadenosine 5'-phosphosulfate synthase 1
ENSG00000137492	THAP12	0.404826	6.35938	3.33868	0.00220698	0.0495319	-1.54889	protein_coding	THAP domain containing 12
ENSG00000091527	CDV3	0.404329	7.65734	3.03765	0.00481612	0.0747841	-2.22975	protein_coding	CDV3 homolog
ENSG00000140367	UBE2Q2	0.403807	6.3125	3.1082	0.00402123	0.0685196	-2.09495	protein_coding	ubiquitin conjugating enzyme E2 Q2
ENSG00000029725	RABEP1	0.402791	6.94839	3.47206	0.00154908	0.0425634	-1.21977	protein_coding	rabaptin, RAB GTPase binding effector protein 1
ENSG00000090861	AARS1	0.402339	6.04068	3.71762	0.000798375	0.0308987	-0.611036	protein_coding	alanyl-tRNA synthetase 1
ENSG00000257103	LSM14A	0.402321	7.3402	3.57857	0.00116396	0.0372419	-0.948365	protein_coding	LSM14A mRNA processing body assembly factor
ENSG00000170348	TMED10	0.402229	7.99308	3.47703	0.00152867	0.0424427	-1.17927	protein_coding	transmembrane p24 trafficking protein 10
ENSG00000010270	STARD3NL	-0.400755	3.99216	-2.84329	0.00784701	0.0965299	-2.57122	protein_coding	STARD3 N-terminal like
ENSG00000171606	ZNF274	-0.402484	4.24174	-3.08539	0.00426348	0.0704878	-2.0572	protein_coding	zinc finger protein 274
ENSG00000070718	AP3M2	-0.403871	4.63643	-3.65368	0.000949992	0.0339384	-0.72989	protein_coding	adaptor related protein complex 3 subunit mu 2
ENSG00000085998	POMGNT1	-0.405114	4.40614	-3.758	0.000715037	0.0293198	-0.462007	protein_coding	protein O-linked mannose N-acetylglucosaminyltransferase 1 (beta 1,2-)
ENSG00000136504	KAT7	-0.405164	6.34224	-3.97942	0.000388577	0.0204527	0.052078	protein_coding	lysine acetyltransferase 7
ENSG00000150401	DCUN1D2	-0.408107	4.22075	-3.60515	0.00108339	0.0361107	-0.828505	protein_coding	defective in cullin neddylation 1 domain containing 2
ENSG00000005810	MYCBP2	-0.408595	8.7802	-4.05029	0.000319111	0.0184874	0.282512	protein_coding	MYC binding protein 2
ENSG00000213390	ARHGAP19	-0.412222	4.88129	-3.1808	0.00333451	0.061849	-1.88751	protein_coding	Rho GTPase activating protein 19
ENSG00000103932	RPAP1	-0.414187	3.73972	-2.83799	0.00795067	0.0969459	-2.55791	protein_coding	RNA polymerase II associated protein 1
ENSG00000151503	NCAPD3	-0.415262	4.10672	-3.01676	0.00507871	0.0766445	-2.20439	protein_coding	non-SMC condensin II complex subunit D3
ENSG00000106771	TMEM245	-0.416477	6.99029	-3.29265	0.00249098	0.0528175	-1.64349	protein_coding	transmembrane protein 245
ENSG00000205981	DNAJC19	-0.418479	4.08584	-3.24541	0.00281877	0.0566744	-1.6723	protein_coding	DnaJ heat shock protein family (Hsp40) member C19
ENSG00000088387	DOCK9	-0.419094	8.24231	-3.4721	0.00154891	0.0425634	-1.16285	protein_coding	dedicator of cytokinesis 9
ENSG00000167555	ZNF528	-0.420629	5.12409	-3.50828	0.00140605	0.041031	-1.11472	protein_coding	zinc finger protein 528
ENSG00000121060	TRIM25	-0.421849	5.9957	-3.33961	0.00220159	0.0495319	-1.54679	protein_coding	tripartite motif containing 25
ENSG00000135632	SMYD5	-0.422556	3.37332	-2.89032	0.00698142	0.0905211	-2.40853	protein_coding	SMYD family member 5
ENSG00000095485	CWF19L1	-0.423408	4.11531	-3.45336	0.00162835	0.0432502	-1.18915	protein_coding	CWF19 like cell cycle control factor 1
ENSG00000132740	IGHMBP2	-0.424861	3.9357	-3.11676	0.00393377	0.0677303	-1.96469	protein_coding	immunoglobulin mu DNA binding protein 2
ENSG00000189144	ZNF573	-0.426868	4.28884	-3.67225	0.000903298	0.0327831	-0.667942	protein_coding	zinc finger protein 573
ENSG00000196814	MVB12B	-0.427987	4.46487	-2.86645	0.00740883	0.0937637	-2.57265	protein_coding	multivesicular body subunit 12B
ENSG00000164024	METAP1	-0.428391	4.60397	-3.23545	0.00289294	0.0577642	-1.73817	protein_coding	methionyl aminopeptidase 1
ENSG00000197442	MAP3K5	-0.42956	5.63431	-2.96617	0.00577219	0.0822927	-2.41727	protein_coding	mitogen-activated protein kinase kinase kinase 5
ENSG00000171843	MLLT3	-0.429965	4.74221	-3.16373	0.00348504	0.063162	-1.9195	protein_coding	MLLT3 super elongation complex subunit
ENSG00000178467	P4HTM	-0.431875	4.03364	-3.09545	0.00415497	0.0695947	-2.02166	protein_coding	prolyl 4-hydroxylase, transmembrane
ENSG00000144840	RABL3	-0.433151	4.60456	-3.02435	0.00498186	0.0759943	-2.22206	protein_coding	RAB, member of RAS oncogene family like 3
ENSG00000135473	PAN2	-0.43351	5.53341	-3.07447	0.00438429	0.0714773	-2.1675	protein_coding	poly(A) specific ribonuclease subunit PAN2
ENSG00000126091	ST3GAL3	-0.433545	3.52081	-3.08574	0.00425967	0.0704878	-1.99294	protein_coding	ST3 beta-galactoside alpha-2,3-sialyltransferase 3
ENSG00000198917	SPOUT1	-0.433701	3.73416	-3.25194	0.00277112	0.0561034	-1.63058	protein_coding	SPOUT domain containing methyltransferase 1
ENSG00000141378	PTRH2	-0.434846	3.40136	-3.04656	0.0047081	0.0737815	-2.07448	protein_coding	peptidyl-tRNA hydrolase 2
ENSG00000198382	UVRAG	-0.434851	5.62912	-3.9115	0.000468934	0.0227433	-0.119373	protein_coding	UV radiation resistance associated
ENSG00000184903	IMMP2L	-0.435036	4.136	-3.34425	0.0021748	0.0494055	-1.44633	protein_coding	inner mitochondrial membrane peptidase subunit 2
ENSG00000123353	ORMDL2	-0.435585	2.63797	-2.99956	0.00530509	0.0788611	-2.12798	protein_coding	ORMDL sphingolipid biosynthesis regulator 2
ENSG00000155363	MOV10	-0.435842	4.77683	-2.91556	0.0065547	0.087859	-2.49552	protein_coding	Mov10 RISC complex RNA helicase
ENSG00000196547	MAN2A2	-0.436553	5.67177	-3.79379	0.00064831	0.0273719	-0.419336	protein_coding	mannosidase alpha class 2A member 2
ENSG00000110031	LPXN	-0.439163	3.38276	-2.83393	0.00803102	0.0971455	-2.5418	protein_coding	leupaxin
ENSG00000103051	COG4	-0.442824	4.536	-4.09289	0.000283385	0.0175837	0.377366	protein_coding	component of oligomeric golgi complex 4
ENSG00000107201	RIGI	-0.444208	5.57183	-3.58849	0.00113322	0.0368603	-0.932948	protein_coding	RNA sensor RIG-I
ENSG00000108559	NUP88	-0.44499	4.44825	-4.94808	2.51308e-05	0.00578757	2.60104	protein_coding	nucleoporin 88
ENSG00000067365	METTL22	-0.44811	3.85561	-2.83967	0.00791775	0.0969459	-2.57291	protein_coding	methyltransferase 22, Kin17 lysine
ENSG00000135778	NTPCR	-0.449174	4.69042	-2.92527	0.0063972	0.0867553	-2.45835	protein_coding	nucleoside-triphosphatase, cancer-related
ENSG00000166452	AKIP1	-0.44928	3.02422	-3.05024	0.00466413	0.0733154	-2.0449	protein_coding	A-kinase interacting protein 1
ENSG00000111801	BTN3A3	-0.45245	4.97718	-3.21144	0.00307956	0.0595926	-1.82015	protein_coding	butyrophilin subfamily 3 member A3
ENSG00000104957	YJU2B	-0.452816	3.99814	-3.29018	0.00250722	0.0528236	-1.57153	protein_coding	YJU2 splicing factor homolog B
ENSG00000100802	C14orf93	-0.456041	2.94418	-2.9911	0.00542003	0.0796457	-2.16105	protein_coding	chromosome 14 open reading frame 93
ENSG00000160948	VPS28	-0.456088	4.41242	-2.95009	0.00601068	0.0837452	-2.37527	protein_coding	VPS28 subunit of ESCRT-I
ENSG00000180822	PSMG4	-0.456988	4.16677	-3.22653	0.00296099	0.0581052	-1.72774	protein_coding	proteasome assembly chaperone 4
ENSG00000163719	MTMR14	-0.457908	4.51637	-4.41772	0.000113741	0.0117784	1.21483	protein_coding	myotubularin related protein 14
ENSG00000149182	ARFGAP2	-0.457947	5.35149	-4.23081	0.00019262	0.0147605	0.7107	protein_coding	ADP ribosylation factor GTPase activating protein 2
ENSG00000095059	DHPS	-0.457959	4.27308	-3.49483	0.0014576	0.0415355	-1.09572	protein_coding	deoxyhypusine synthase
ENSG00000163026	WDCP	-0.459484	3.37222	-2.98456	0.00551029	0.0804292	-2.20644	protein_coding	WD repeat and coiled coil containing
ENSG00000003402	CFLAR	-0.461041	8.61258	-4.26754	0.000173731	0.0140878	0.83341	protein_coding	CASP8 and FADD like apoptosis regulator
ENSG00000106804	C5	-0.462432	4.34628	-3.15724	0.00354399	0.0638252	-1.90381	protein_coding	complement C5
ENSG00000121417	ZNF211	-0.463448	4.10808	-3.77087	0.000690313	0.0285939	-0.420092	protein_coding	zinc finger protein 211
ENSG00000176454	LPCAT4	-0.463595	3.76471	-3.05688	0.00458584	0.0728317	-2.08414	protein_coding	lysophosphatidylcholine acyltransferase 4
ENSG00000136261	BZW2	-0.463602	3.67482	-2.86479	0.00743956	0.0938425	-2.50388	protein_coding	basic leucine zipper and W2 domains 2
ENSG00000132300	PTCD3	-0.465485	6.06455	-4.74199	4.52724e-05	0.00729319	2.05174	protein_coding	pentatricopeptide repeat domain 3
ENSG00000164011	ZNF691	-0.466535	2.67938	-3.00808	0.00519182	0.0777809	-2.11274	protein_coding	zinc finger protein 691
ENSG00000176225	RTTN	-0.468151	5.49255	-3.93372	0.000440998	0.0218444	-0.0604712	protein_coding	rotatin
ENSG00000091592	NLRP1	-0.469127	6.2637	-4.12802	0.000256908	0.0167672	0.436353	protein_coding	NLR family pyrin domain containing 1
ENSG00000114388	NPRL2	-0.471331	2.78511	-3.41082	0.00182349	0.0455238	-1.2347	protein_coding	NPR2 like, GATOR1 complex subunit
ENSG00000142528	ZNF473	-0.472744	3.27979	-3.03321	0.00487082	0.0752802	-2.08727	protein_coding	zinc finger protein 473
ENSG00000196967	ZNF585A	-0.475199	4.56533	-3.50391	0.0014226	0.0412152	-1.09498	protein_coding	zinc finger protein 585A
ENSG00000160917	CPSF4	-0.476528	3.35773	-2.84466	0.00782056	0.0965299	-2.516	protein_coding	cleavage and polyadenylation specific factor 4
ENSG00000114423	CBLB	-0.476951	6.49326	-3.26799	0.00265725	0.0547905	-1.71535	protein_coding	Cbl proto-oncogene B
ENSG00000100592	DAAM1	-0.47988	6.28238	-3.00685	0.00520805	0.0778718	-2.32796	protein_coding	dishevelled associated activator of morphogenesis 1
ENSG00000213588	ZBTB9	-0.480872	2.11539	-3.18264	0.00331859	0.061849	-1.75567	protein_coding	zinc finger and BTB domain containing 9
ENSG00000105287	PRKD2	-0.482091	4.82715	-3.46128	0.0015943	0.0430503	-1.21794	protein_coding	protein kinase D2
ENSG00000188266	HYKK	-0.482101	3.28068	-3.00687	0.00520784	0.0778718	-2.15147	protein_coding	hydroxylysine kinase
ENSG00000184584	STING1	-0.482524	4.97461	-3.2097	0.00309353	0.0597121	-1.82782	protein_coding	stimulator of interferon response cGAMP interactor 1
ENSG00000166508	MCM7	-0.483438	5.15403	-3.46034	0.00159831	0.0430503	-1.23085	protein_coding	minichromosome maintenance complex component 7
ENSG00000105708	ZNF14	-0.484834	4.17841	-4.55487	7.71105e-05	0.00952927	1.57309	protein_coding	zinc finger protein 14
ENSG00000215695	RSC1A1	-0.48763	4.47423	-3.63579	0.000997202	0.0345772	-0.770354	protein_coding	regulator of solute carriers 1
ENSG00000109079	TNFAIP1	-0.487854	4.83381	-3.15085	0.00360301	0.0643406	-1.95304	protein_coding	TNF alpha induced protein 1
ENSG00000104365	IKBKB	-0.488027	5.8636	-5.03184	1.97754e-05	0.00517713	2.82505	protein_coding	inhibitor of nuclear factor kappa B kinase subunit beta
ENSG00000050426	LETMD1	-0.48843	4.95195	-4.16561	0.000231262	0.0162255	0.550054	protein_coding	LETM1 domain containing 1
ENSG00000167264	DUS2	-0.489873	2.48079	-2.89819	0.00684558	0.0895182	-2.3369	protein_coding	dihydrouridine synthase 2
ENSG00000144559	TAMM41	-0.489975	4.09109	-4.16208	0.00023356	0.0162486	0.564837	protein_coding	TAM41 mitochondrial translocator assembly and maintenance homolog
ENSG00000049883	PTCD2	-0.490081	4.28488	-3.40885	0.00183309	0.045607	-1.30768	protein_coding	pentatricopeptide repeat domain 2
ENSG00000221988	PPT2	-0.49027	4.25662	-3.59621	0.00110985	0.0362788	-0.860334	protein_coding	palmitoyl-protein thioesterase 2
ENSG00000196187	TMEM63A	-0.494839	5.57678	-3.86687	0.000530368	0.0244832	-0.233344	protein_coding	transmembrane protein 63A
ENSG00000104221	BRF2	-0.495233	3.4207	-3.18009	0.0033406	0.061849	-1.77005	protein_coding	BRF2 RNA polymerase III transcription initiation factor subunit
ENSG00000120889	TNFRSF10B	-0.495364	4.74728	-4.62912	6.24391e-05	0.00837028	1.76317	protein_coding	TNF receptor superfamily member 10b
ENSG00000267179		-0.496015	2.97174	-2.85756	0.00757431	0.094741	-2.44676	protein_coding	novel protein
ENSG00000010704	HFE	-0.499911	3.50727	-2.89535	0.00689435	0.0898178	-2.41109	protein_coding	homeostatic iron regulator
ENSG00000151491	EPS8	-0.501398	7.38482	-3.60179	0.00109326	0.0361107	-0.876368	protein_coding	epidermal growth factor receptor pathway substrate 8
ENSG00000145623	OSMR	-0.502554	6.16913	-2.91886	0.00650075	0.0875488	-2.52831	protein_coding	oncostatin M receptor
ENSG00000196227	FAM217B	-0.503278	4.61765	-3.14988	0.00361204	0.0643698	-1.94269	protein_coding	family with sequence similarity 217 member B
ENSG00000182208	MOB2	-0.503305	3.52521	-2.96157	0.00583946	0.082713	-2.27305	protein_coding	MOB kinase activator 2
ENSG00000214013	GANC	-0.503654	5.58137	-4.73876	4.56907e-05	0.00729319	2.04451	protein_coding	glucosidase alpha, neutral C
ENSG00000197128	ZNF772	-0.508875	4.19259	-3.44968	0.00164442	0.0432502	-1.20605	protein_coding	zinc finger protein 772
ENSG00000157557	ETS2	-0.509702	6.26549	-2.88821	0.0070183	0.09077	-2.59572	protein_coding	ETS proto-oncogene 2, transcription factor
ENSG00000172273	HINFP	-0.510333	3.53961	-3.94937	0.000422316	0.0216469	0.0407657	protein_coding	histone H4 transcription factor
ENSG00000137936	BCAR3	-0.510437	4.15541	-3.18927	0.00326206	0.0615022	-1.81549	protein_coding	BCAR3 adaptor protein, NSP family member
ENSG00000114626	ABTB1	-0.510519	4.81936	-2.92311	0.00643191	0.0870039	-2.47373	protein_coding	ankyrin repeat and BTB domain containing 1
ENSG00000106829	TLE4	-0.511075	4.0978	-3.05272	0.00463473	0.0731589	-2.11868	protein_coding	TLE family member 4, transcriptional corepressor
ENSG00000162194	LBHD1	-0.512234	3.12134	-3.20339	0.00314471	0.060235	-1.70529	protein_coding	LBH domain containing 1
ENSG00000120915	EPHX2	-0.513395	3.84793	-3.0026	0.00526445	0.0784854	-2.21118	protein_coding	epoxide hydrolase 2
ENSG00000186815	TPCN1	-0.515132	5.67999	-3.23599	0.00288887	0.0577642	-1.79066	protein_coding	two pore segment channel 1
ENSG00000105341	DMAC2	-0.515164	3.63894	-4.00822	0.000358723	0.019707	0.185322	protein_coding	distal membrane arm assembly component 2
ENSG00000149577	SIDT2	-0.515401	5.37742	-3.44337	0.00167229	0.0432502	-1.28329	protein_coding	SID1 transmembrane family member 2
ENSG00000104983	CCDC61	-0.516227	2.20531	-3.23324	0.00290969	0.0577642	-1.63856	protein_coding	coiled-coil domain containing 61
ENSG00000022976	ZNF839	-0.51662	3.42706	-4.32188	0.000149085	0.0131315	0.965239	protein_coding	zinc finger protein 839
ENSG00000106351	AGFG2	-0.518618	3.4949	-2.86758	0.00738805	0.0937495	-2.47575	protein_coding	ArfGAP with FG repeats 2
ENSG00000239779	WBP1	-0.522577	4.5071	-4.23862	0.00018844	0.014586	0.751065	protein_coding	WW domain binding protein 1
ENSG00000174206	KICS2	-0.522666	2.74808	-2.88352	0.00710077	0.0914507	-2.38122	protein_coding	KICSTOR subunit 2
ENSG00000073536	NLE1	-0.522757	2.61984	-2.97799	0.00560255	0.0810045	-2.17417	protein_coding	notchless homolog 1
ENSG00000161542	PRPSAP1	-0.527693	4.56014	-3.98223	0.000385559	0.0203761	0.0925028	protein_coding	phosphoribosyl pyrophosphate synthetase associated protein 1
ENSG00000140543	DET1	-0.533294	3.24299	-3.29837	0.00245389	0.0521614	-1.50187	protein_coding	DET1 partner of COP1 E3 ubiquitin ligase
ENSG00000116830	TTF2	-0.533479	4.27874	-3.70601	0.000824031	0.031494	-0.587756	protein_coding	transcription termination factor 2
ENSG00000101290	CDS2	-0.534726	6.74327	-3.86986	0.000526015	0.0243556	-0.220972	protein_coding	CDP-diacylglycerol synthase 2
ENSG00000173193	PARP14	-0.537743	7.2788	-3.34922	0.00214646	0.0492464	-1.49179	protein_coding	poly(ADP-ribose) polymerase family member 14
ENSG00000113119	TMCO6	-0.538745	2.60233	-3.32096	0.00231242	0.0503796	-1.4364	protein_coding	transmembrane and coiled-coil domains 6
ENSG00000144843	ADPRH	-0.540769	3.0815	-2.886	0.00705697	0.0911164	-2.39624	protein_coding	ADP-ribosylarginine hydrolase
ENSG00000140443	IGF1R	-0.542893	7.07637	-3.53526	0.00130784	0.0396911	-1.04956	protein_coding	insulin like growth factor 1 receptor
ENSG00000054654	SYNE2	-0.543375	9.61858	-3.48748	0.00148654	0.0418032	-1.07655	protein_coding	spectrin repeat containing nuclear envelope protein 2
ENSG00000139636	LMBR1L	-0.543684	4.46551	-3.56113	0.00121995	0.0382196	-0.954076	protein_coding	limb development membrane protein 1 like
ENSG00000204568	MRPS18B	-0.547348	4.17258	-3.00362	0.00525092	0.0783598	-2.22828	protein_coding	mitochondrial ribosomal protein S18B
ENSG00000105519	CAPS	-0.54763	3.10995	-2.94934	0.0060221	0.0838281	-2.26862	protein_coding	calcyphosine
ENSG00000163840	DTX3L	-0.547701	5.86526	-4.3254	0.000147612	0.0131315	0.950932	protein_coding	deltex E3 ubiquitin ligase 3L
ENSG00000143178	TBX19	-0.547923	2.468	-3.20971	0.00309348	0.0597121	-1.6813	protein_coding	T-box transcription factor 19
ENSG00000011523	CEP68	-0.549141	6.38438	-3.82418	0.00059644	0.0261437	-0.343139	protein_coding	centrosomal protein 68
ENSG00000163513	TGFBR2	-0.549187	8.91075	-3.35815	0.00209645	0.0486083	-1.41191	protein_coding	transforming growth factor beta receptor 2
ENSG00000068781	STON1-GTF2A1L	-0.557006	5.60496	-2.86735	0.00739236	0.0937495	-2.63851	protein_coding	STON1-GTF2A1L readthrough
ENSG00000126749	EMG1	-0.557761	4.01388	-4.50845	8.79679e-05	0.0101443	1.45204	protein_coding	EMG1 N1-specific pseudouridine methyltransferase
ENSG00000109519	GRPEL1	-0.558978	3.49399	-3.37092	0.0020269	0.0477106	-1.3423	protein_coding	GrpE like 1, mitochondrial
ENSG00000115159	GPD2	-0.559725	5.42008	-3.71803	0.000797478	0.0308987	-0.604783	protein_coding	glycerol-3-phosphate dehydrogenase 2
ENSG00000100601	ALKBH1	-0.563767	2.84769	-3.6815	0.000880862	0.0323819	-0.609777	protein_coding	alkB homolog 1, histone H2A dioxygenase
ENSG00000137700	SLC37A4	-0.565276	2.41832	-2.83395	0.00803051	0.0971455	-2.46531	protein_coding	solute carrier family 37 member 4
ENSG00000161010	MRNIP	-0.56792	4.57694	-3.40103	0.00187152	0.0457461	-1.3459	protein_coding	MRN complex interacting protein
ENSG00000147437	GNRH1	-0.568496	3.21827	-3.38011	0.00197819	0.0471505	-1.31288	protein_coding	gonadotropin releasing hormone 1
ENSG00000108799	EZH1	-0.569566	6.68002	-5.36355	7.64938e-06	0.00355256	3.71107	protein_coding	enhancer of zeste 1 polycomb repressive complex 2 subunit
ENSG00000243244	STON1	-0.570919	6.22754	-3.17906	0.00334951	0.061849	-1.92783	protein_coding	stonin 1
ENSG00000138496	PARP9	-0.572384	5.62614	-4.79407	3.90222e-05	0.00695411	2.19135	protein_coding	poly(ADP-ribose) polymerase family member 9
ENSG00000125485	DDX31	-0.576147	3.66281	-3.81224	0.000616324	0.0264588	-0.299876	protein_coding	DEAD-box helicase 31
ENSG00000070501	POLB	-0.576164	3.41773	-3.21738	0.00303236	0.0590521	-1.70538	protein_coding	DNA polymerase beta
ENSG00000177042	TMEM80	-0.57858	3.1815	-3.19311	0.00322972	0.0612608	-1.73798	protein_coding	transmembrane protein 80
ENSG00000165568	AKR1E2	-0.579701	3.25625	-3.3285	0.00226702	0.0501404	-1.43219	protein_coding	aldo-keto reductase family 1 member E2
ENSG00000043143	JADE2	-0.582889	5.87485	-3.5842	0.00114642	0.036912	-0.9465	protein_coding	jade family PHD finger 2
ENSG00000171984	SHLD1	-0.584154	0.98052	-2.96353	0.00581067	0.0824188	-2.3104	protein_coding	shieldin complex subunit 1
ENSG00000163947	ARHGEF3	-0.592375	5.03283	-3.2294	0.0029389	0.057894	-1.78945	protein_coding	Rho guanine nucleotide exchange factor 3
ENSG00000131061	ZNF341	-0.593482	1.86574	-3.3884	0.00193525	0.0467081	-1.34442	protein_coding	zinc finger protein 341
ENSG00000128928	IVD	-0.593673	4.58449	-4.43214	0.000109194	0.0114623	1.25205	protein_coding	isovaleryl-CoA dehydrogenase
ENSG00000213445	SIPA1	-0.594778	3.42426	-3.08601	0.00425675	0.0704878	-1.99299	protein_coding	signal-induced proliferation-associated 1
ENSG00000162413	KLHL21	-0.596028	4.83021	-3.06344	0.0045097	0.0725243	-2.15251	protein_coding	kelch like family member 21
ENSG00000144504	ANKMY1	-0.59614	3.76192	-4.81158	3.71189e-05	0.00689898	2.22882	protein_coding	ankyrin repeat and MYND domain containing 1
ENSG00000144824	PHLDB2	-0.596964	7.45358	-3.05137	0.00465074	0.07318	-2.18606	protein_coding	pleckstrin homology like domain family B member 2
ENSG00000176974	SHMT1	-0.598674	3.89157	-2.85377	0.00764593	0.0950377	-2.54147	protein_coding	serine hydroxymethyltransferase 1
ENSG00000177000	MTHFR	-0.599801	5.25812	-4.00706	0.000359876	0.019707	0.131475	protein_coding	methylenetetrahydrofolate reductase
ENSG00000146856	AGBL3	-0.601061	2.67361	-3.15576	0.0035576	0.06392	-1.79948	protein_coding	AGBL carboxypeptidase 3
ENSG00000085871	MGST2	-0.604192	3.90706	-3.12199	0.0038812	0.067365	-1.95546	protein_coding	microsomal glutathione S-transferase 2
ENSG00000188997	KCTD21	-0.604388	3.55987	-3.19859	0.00318413	0.0606964	-1.74225	protein_coding	potassium channel tetramerization domain containing 21
ENSG00000108773	KAT2A	-0.607386	4.71802	-3.56586	0.0012045	0.0380733	-0.96129	protein_coding	lysine acetyltransferase 2A
ENSG00000221994	ZNF630	-0.611473	2.95459	-4.04294	0.00032571	0.018696	0.256983	protein_coding	zinc finger protein 630
ENSG00000148290	SURF1	-0.614894	3.08121	-3.42711	0.00174625	0.0441633	-1.19745	protein_coding	SURF1 cytochrome c oxidase assembly factor
ENSG00000090554	FLT3LG	-0.615534	2.55052	-3.3389	0.00220571	0.0495319	-1.39782	protein_coding	fms related receptor tyrosine kinase 3 ligand
ENSG00000100100	PIK3IP1	-0.617459	5.57902	-3.32299	0.00230014	0.0503796	-1.57879	protein_coding	phosphoinositide-3-kinase interacting protein 1
ENSG00000125375	DMAC2L	-0.621192	4.74339	-4.44335	0.000105783	0.0113719	1.27662	protein_coding	distal membrane arm assembly component 2 like
ENSG00000115350	POLE4	-0.623117	2.81349	-2.94611	0.00607121	0.0840536	-2.24713	protein_coding	DNA polymerase epsilon 4, accessory subunit
ENSG00000197054	ZNF763	-0.623417	3.19549	-3.73197	0.000767739	0.0305086	-0.485781	protein_coding	zinc finger protein 763
ENSG00000165175	MID1IP1	-0.623565	3.94251	-3.01689	0.00507708	0.0766445	-2.18673	protein_coding	MID1 interacting protein 1
ENSG00000166321	NUDT13	-0.624395	1.71458	-2.97472	0.00564901	0.0812694	-2.19068	protein_coding	nudix hydrolase 13
ENSG00000106100	NOD1	-0.624599	5.07614	-5.2082	1.19354e-05	0.00431778	3.29601	protein_coding	nucleotide binding oligomerization domain containing 1
ENSG00000166348	USP54	-0.625004	5.04861	-3.15271	0.00358578	0.0642005	-1.96837	protein_coding	ubiquitin specific peptidase 54
ENSG00000118420	UBE3D	-0.625139	2.32671	-3.22714	0.00295632	0.0580878	-1.64697	protein_coding	ubiquitin protein ligase E3D
ENSG00000184381	PLA2G6	-0.62729	3.31303	-3.16395	0.00348312	0.063162	-1.81856	protein_coding	phospholipase A2 group VI
ENSG00000124593		-0.631737	3.66701	-3.26865	0.00265265	0.0547905	-1.59719	protein_coding	novel protein
ENSG00000150938	CRIM1	-0.632909	7.69882	-3.02678	0.0049511	0.0758154	-2.23008	protein_coding	cysteine rich transmembrane BMP regulator 1
ENSG00000119686	FLVCR2	-0.633413	2.62895	-3.09748	0.00413338	0.0693847	-1.922	protein_coding	FLVCR heme transporter 2
ENSG00000095015	MAP3K1	-0.635283	6.17801	-3.51806	0.00136963	0.0403963	-1.11026	protein_coding	mitogen-activated protein kinase kinase kinase 1
ENSG00000106686	SPATA6L	-0.638073	2.50298	-2.9185	0.00650658	0.0875503	-2.3038	protein_coding	spermatogenesis associated 6 like
ENSG00000163072	NOSTRIN	-0.642362	5.0949	-3.36312	0.00206913	0.048119	-1.47371	protein_coding	nitric oxide synthase trafficking
ENSG00000188313	PLSCR1	-0.644092	5.15458	-4.14967	0.000241817	0.0164075	0.501615	protein_coding	phospholipid scramblase 1
ENSG00000156239	N6AMT1	-0.646442	4.4717	-4.05949	0.000311041	0.0184874	0.293206	protein_coding	N-6 adenine-specific DNA methyltransferase 1
ENSG00000197119	SLC25A29	-0.651538	4.08343	-2.96821	0.00574261	0.0819471	-2.32291	protein_coding	solute carrier family 25 member 29
ENSG00000141540	TTYH2	-0.655993	2.85906	-3.05188	0.00464463	0.0731589	-2.02573	protein_coding	tweety family member 2
ENSG00000204161	TMEM273	-0.657201	4.81329	-2.94045	0.00615941	0.084587	-2.44066	protein_coding	transmembrane protein 273
ENSG00000105339	DENND3	-0.661657	5.36443	-4.88569	3.00371e-05	0.00618497	2.43661	protein_coding	DENN domain containing 3
ENSG00000116675	DNAJC6	-0.661707	2.18616	-2.92636	0.00637972	0.0866805	-2.27588	protein_coding	DnaJ heat shock protein family (Hsp40) member C6
ENSG00000172456	FGGY	-0.662398	3.33384	-2.9886	0.00545428	0.0800693	-2.20664	protein_coding	FGGY carbohydrate kinase domain containing
ENSG00000134245	WNT2B	-0.66465	4.39745	-2.82686	0.00817411	0.0979799	-2.66483	protein_coding	Wnt family member 2B
ENSG00000134321	RSAD2	-0.666729	3.90087	-2.87128	0.00732046	0.0931839	-2.52203	protein_coding	radical S-adenosyl methionine domain containing 2
ENSG00000117298	ECE1	-0.667142	6.74078	-3.43568	0.00170688	0.0436285	-1.3029	protein_coding	endothelin converting enzyme 1
ENSG00000189077	TMEM120A	-0.667554	3.26274	-3.6922	0.000855605	0.0320791	-0.580484	protein_coding	transmembrane protein 120A
ENSG00000119139	TJP2	-0.66976	5.8227	-3.0866	0.00425382	0.0704878	-2.14415	protein_coding	tight junction protein 2
ENSG00000108423	TUBD1	-0.67119	3.23696	-3.68779	0.000865926	0.032094	-0.591341	protein_coding	tubulin delta 1
ENSG00000132530	XAF1	-0.671693	6.26099	-3.49203	0.00146856	0.0415355	-1.171	protein_coding	XIAP associated factor 1
ENSG00000141404	GNAL	-0.674639	4.47763	-3.08884	0.00422599	0.0702936	-2.07168	protein_coding	G protein subunit alpha L
ENSG00000213203	GIMAP1	-0.683737	4.57643	-2.83069	0.00810297	0.0976306	-2.66278	protein_coding	GTPase, IMAP family member 1
ENSG00000088727	KIF9	-0.684035	2.12822	-3.46582	0.0015751	0.0429538	-1.14067	protein_coding	kinesin family member 9
ENSG00000102886	GDPD3	-0.68597	2.54258	-3.0937	0.00417363	0.0698308	-1.93221	protein_coding	glycerophosphodiester phosphodiesterase domain containing 3
ENSG00000154229	PRKCA	-0.693407	5.12751	-3.02137	0.00502948	0.07647	-2.27915	protein_coding	protein kinase C alpha
ENSG00000180884	ZNF792	-0.695565	3.84051	-3.97273	0.000395848	0.0207057	0.0908288	protein_coding	zinc finger protein 792
ENSG00000144749	LRIG1	-0.696096	5.8369	-3.32226	0.00230514	0.0503796	-1.58689	protein_coding	leucine rich repeats and immunoglobulin like domains 1
ENSG00000168672	LRATD2	-0.697393	4.60567	-3.78207	0.000669461	0.0280332	-0.418416	protein_coding	LRAT domain containing 2
ENSG00000204592	HLA-E	-0.701975	8.92397	-3.54989	0.00125741	0.0387747	-0.949136	protein_coding	major histocompatibility complex, class I, E
ENSG00000026950	BTN3A1	-0.70221	5.28354	-3.56447	0.00120903	0.0381267	-0.987985	protein_coding	butyrophilin subfamily 3 member A1
ENSG00000145014	TMEM44	-0.704597	3.24679	-2.94713	0.00605564	0.0839648	-2.29371	protein_coding	transmembrane protein 44
ENSG00000168394	TAP1	-0.70781	4.15424	-4.64292	6.0035e-05	0.00836451	1.8022	protein_coding	transporter 1, ATP binding cassette subfamily B member
ENSG00000116396	KCNC4	-0.70828	5.36733	-3.83166	0.000584303	0.0258816	-0.321282	protein_coding	potassium voltage-gated channel subfamily C member 4
ENSG00000073849	ST6GAL1	-0.70896	5.5366	-4.06547	0.000305904	0.0184874	0.27589	protein_coding	ST6 beta-galactoside alpha-2,6-sialyltransferase 1
ENSG00000124615	MOCS1	-0.709178	4.86688	-3.802	0.000633882	0.0270609	-0.37546	protein_coding	molybdenum cofactor synthesis 1
ENSG00000133116	KL	-0.710985	3.62975	-2.98101	0.00556001	0.0805413	-2.23809	protein_coding	klotho
ENSG00000183696	UPP1	-0.711219	2.12864	-2.94184	0.00613666	0.0843502	-2.24385	protein_coding	uridine phosphorylase 1
ENSG00000157601	MX1	-0.71557	5.23098	-3.43798	0.00169645	0.0435507	-1.2975	protein_coding	MX dynamin like GTPase 1
ENSG00000204264	PSMB8	-0.71676	3.97465	-3.81806	0.000606547	0.0263388	-0.295834	protein_coding	proteasome 20S subunit beta 8
ENSG00000101017	CD40	-0.71747	2.90483	-2.83862	0.0079383	0.0969459	-2.49367	protein_coding	CD40 molecule
ENSG00000145246	ATP10D	-0.717809	5.94836	-3.62741	0.00102009	0.0352909	-0.839465	protein_coding	ATPase phospholipid transporting 10D (putative)
ENSG00000100307	CBX7	-0.719201	6.04124	-4.1257	0.00025858	0.0167672	0.429914	protein_coding	chromobox 7
ENSG00000278224	PRICKLE4	-0.719975	3.55071	-3.79694	0.000642738	0.027287	-0.334561	protein_coding	prickle planar cell polarity protein 4
ENSG00000179604	CDC42EP4	-0.720559	5.04576	-3.23082	0.00292893	0.057894	-1.77954	protein_coding	CDC42 effector protein 4
ENSG00000066056	TIE1	-0.722758	5.19893	-3.09115	0.00421127	0.0702936	-2.12132	protein_coding	tyrosine kinase with immunoglobulin like and EGF like domains 1
ENSG00000188542	DUSP28	-0.72446	1.44747	-3.52431	0.00134687	0.0403166	-1.12956	protein_coding	dual specificity phosphatase 28
ENSG00000183060	LYSMD4	-0.725785	3.47006	-4.16094	0.000234304	0.0162486	0.565878	protein_coding	LysM domain containing 4
ENSG00000147576	ADHFE1	-0.725933	4.55938	-3.73675	0.000757782	0.0304985	-0.527316	protein_coding	alcohol dehydrogenase iron containing 1
ENSG00000197943	PLCG2	-0.738769	5.00264	-2.89675	0.00690347	0.0898178	-2.5602	protein_coding	phospholipase C gamma 2
ENSG00000089127	OAS1	-0.739492	3.82167	-2.86708	0.00739842	0.0937495	-2.51948	protein_coding	2'-5'-oligoadenylate synthetase 1
ENSG00000091428	RAPGEF4	-0.740734	3.9805	-4.0583	0.000312072	0.0184874	0.300557	protein_coding	Rap guanine nucleotide exchange factor 4
ENSG00000107611	CUBN	-0.740923	4.97669	-4.84627	3.36184e-05	0.00639578	2.33381	protein_coding	cubilin
ENSG00000003147	ICA1	-0.742842	4.1174	-3.5961	0.00111019	0.0362788	-0.858205	protein_coding	islet cell autoantigen 1
ENSG00000151062	CACNA2D4	-0.742943	1.36325	-3.10658	0.00403801	0.0686103	-1.97236	protein_coding	calcium voltage-gated channel auxiliary subunit alpha2delta 4
ENSG00000142611	PRDM16	-0.743178	3.56231	-3.36256	0.0020722	0.048119	-1.38008	protein_coding	PR/SET domain 16
ENSG00000115641	FHL2	-0.744254	4.12667	-3.29138	0.00249931	0.0528236	-1.57911	protein_coding	four and a half LIM domains 2
ENSG00000107738	VSIR	-0.744316	5.65903	-3.24876	0.00280212	0.0564328	-1.75944	protein_coding	V-set immunoregulatory receptor
ENSG00000240065	PSMB9	-0.745691	3.03497	-3.32471	0.00228971	0.0503796	-1.43234	protein_coding	proteasome 20S subunit beta 9
ENSG00000005020	SKAP2	-0.746194	4.42393	-3.18089	0.00333458	0.061849	-1.86419	protein_coding	src kinase associated phosphoprotein 2
ENSG00000165795	NDRG2	-0.746632	6.28252	-4.14676	0.000243793	0.0164075	0.486255	protein_coding	NDRG family member 2
ENSG00000121057	AKAP1	-0.747344	5.33527	-2.91955	0.00652329	0.0876982	-2.51218	protein_coding	A-kinase anchoring protein 1
ENSG00000132016	BRME1	-0.747643	0.562632	-2.92993	0.00632286	0.0861371	-2.4182	protein_coding	break repair meiotic recombinase recruitment factor 1
ENSG00000166979	EVA1C	-0.748337	4.00268	-4.09688	0.000280255	0.0175837	0.401073	protein_coding	eva-1 homolog C
ENSG00000122986	HVCN1	-0.751986	1.70455	-2.84421	0.0078292	0.0965299	-2.44561	protein_coding	hydrogen voltage gated channel 1
ENSG00000154330	PGM5	-0.752	5.69579	-2.95533	0.00596635	0.0833677	-2.44645	protein_coding	phosphoglucomutase 5
ENSG00000146021	KLHL3	-0.752038	5.33044	-3.87613	0.000517	0.0242631	-0.206957	protein_coding	kelch like family member 3
ENSG00000137628	DDX60	-0.752647	5.67328	-4.27671	0.000169306	0.0140878	0.823943	protein_coding	DExD/H-box helicase 60
ENSG00000119917	IFIT3	-0.752817	4.93969	-3.94191	0.00043112	0.0216634	-0.0260624	protein_coding	interferon induced protein with tetratricopeptide repeats 3
ENSG00000124215	CDH26	-0.757198	1.57846	-3.60475	0.00108456	0.0361107	-0.919316	protein_coding	cadherin 26
ENSG00000104689	TNFRSF10A	-0.75801	3.27843	-3.17943	0.00334629	0.061849	-1.78347	protein_coding	TNF receptor superfamily member 10a
ENSG00000107099	DOCK8	-0.758094	4.93305	-2.88673	0.00708063	0.0912681	-2.57279	protein_coding	dedicator of cytokinesis 8
ENSG00000114739	ACVR2B	-0.760332	4.82234	-4.90418	2.84915e-05	0.00614291	2.4884	protein_coding	activin A receptor type 2B
ENSG00000107968	MAP3K8	-0.761635	4.94161	-4.1194	0.000263169	0.0168759	0.431277	protein_coding	mitogen-activated protein kinase kinase kinase 8
ENSG00000079337	RAPGEF3	-0.762051	6.46629	-2.98491	0.00553721	0.0805155	-2.37314	protein_coding	Rap guanine nucleotide exchange factor 3
ENSG00000179240	GVQW3	-0.766162	2.72338	-3.52517	0.00134377	0.0403166	-0.973842	protein_coding	GVQW motif containing 3
ENSG00000169291	SHE	-0.772036	5.88083	-3.47085	0.00155801	0.0425634	-1.22786	protein_coding	Src homology 2 domain containing E
ENSG00000139546	TARBP2	-0.774422	1.80666	-3.49978	0.00143842	0.0414924	-1.10583	protein_coding	TARBP2 subunit of RISC loading complex
ENSG00000025434	NR1H3	-0.779905	3.25664	-3.17961	0.00334472	0.061849	-1.77377	protein_coding	nuclear receptor subfamily 1 group H member 3
ENSG00000100060	MFNG	-0.780888	2.42178	-2.94524	0.0060845	0.0840857	-2.24091	protein_coding	MFNG O-fucosylpeptide 3-beta-N-acetylglucosaminyltransferase
ENSG00000059378	PARP12	-0.781094	4.59983	-4.28627	0.000164814	0.0140345	0.867804	protein_coding	poly(ADP-ribose) polymerase family member 12
ENSG00000204403	CASP12	-0.781462	1.72257	-2.90655	0.00670421	0.0891283	-2.32506	protein_coding	caspase 12 (gene/pseudogene)
ENSG00000116852	KIF21B	-0.78402	2.27778	-3.41983	0.00178039	0.044805	-1.22512	protein_coding	kinesin family member 21B
ENSG00000182405	PGBD4	-0.785166	1.90764	-3.25314	0.00276246	0.056076	-1.62706	protein_coding	piggyBac transposable element derived 4
ENSG00000102096	PIM2	-0.786145	1.64666	-3.37404	0.00201021	0.0475438	-1.41702	protein_coding	Pim-2 proto-oncogene, serine/threonine kinase
ENSG00000100311	PDGFB	-0.79141	4.1388	-2.96611	0.00578957	0.0823405	-2.34493	protein_coding	platelet derived growth factor subunit B
ENSG00000087842	PIR	-0.792327	2.97046	-3.00967	0.00517096	0.0775442	-2.12801	protein_coding	pirin
ENSG00000101331	CCM2L	-0.795309	3.0309	-2.8239	0.00823247	0.0981666	-2.53547	protein_coding	CCM2 like scaffold protein
ENSG00000130038	CRACR2A	-0.79631	1.85215	-3.16812	0.0034457	0.0629426	-1.79592	protein_coding	calcium release activated channel regulator 2A
ENSG00000197142	ACSL5	-0.799264	3.99793	-3.77604	0.000680603	0.0283652	-0.406668	protein_coding	acyl-CoA synthetase long chain family member 5
ENSG00000092529	CAPN3	-0.799272	4.24836	-2.81142	0.00853269	0.0999023	-2.7027	protein_coding	calpain 3
ENSG00000140853	NLRC5	-0.799956	4.96213	-3.71843	0.000796883	0.0308987	-0.5965	protein_coding	NLR family CARD domain containing 5
ENSG00000284526		-0.800282	2.56682	-3.54431	0.00127643	0.0391252	-0.92995	protein_coding	novel protein
ENSG00000107719	PALD1	-0.802899	4.02107	-2.92166	0.00646869	0.0872703	-2.41084	protein_coding	phosphatase domain containing paladin 1
ENSG00000171115	GIMAP8	-0.804841	5.98788	-2.84783	0.00782504	0.0965299	-2.69103	protein_coding	GTPase, IMAP family member 8
ENSG00000133561	GIMAP6	-0.80548	5.68445	-3.35772	0.00211086	0.0487024	-1.50355	protein_coding	GTPase, IMAP family member 6
ENSG00000184254	ALDH1A3	-0.805759	4.04163	-2.842	0.00789893	0.0969349	-2.59571	protein_coding	aldehyde dehydrogenase 1 family member A3
ENSG00000153048	CARHSP1	-0.808257	4.71524	-3.87766	0.000514832	0.0242631	-0.176286	protein_coding	calcium regulated heat stable protein 1
ENSG00000128656	CHN1	-0.80942	3.44472	-3.02609	0.0049598	0.0758622	-2.14462	protein_coding	chimerin 1
ENSG00000198805	PNP	-0.809849	2.78472	-2.81558	0.00840343	0.0994161	-2.53309	protein_coding	purine nucleoside phosphorylase
ENSG00000260027	HOXB7	-0.809971	1.45483	-2.87994	0.00716429	0.0918753	-2.38561	protein_coding	homeobox B7
ENSG00000162687	KCNT2	-0.811483	4.52646	-3.30782	0.00239873	0.0513449	-1.57022	protein_coding	potassium sodium-activated channel subfamily T member 2
ENSG00000128917	DLL4	-0.818503	3.61162	-3.20299	0.00314795	0.060235	-1.7545	protein_coding	delta like canonical Notch ligand 4
ENSG00000073910	FRY	-0.819301	6.6519	-3.0949	0.00418901	0.0700117	-2.11549	protein_coding	FRY microtubule binding protein
ENSG00000005884	ITGA3	-0.822809	4.59696	-2.98376	0.00555485	0.0805413	-2.33555	protein_coding	integrin subunit alpha 3
ENSG00000249751	ECSCR	-0.827341	4.7247	-3.00814	0.00522323	0.0780226	-2.2874	protein_coding	endothelial cell surface expressed chemotaxis and apoptosis regulator
ENSG00000179144	GIMAP7	-0.828342	4.75549	-3.53162	0.00132307	0.0399779	-1.04523	protein_coding	GTPase, IMAP family member 7
ENSG00000197245	FAM110D	-0.830914	2.30041	-2.89233	0.00694641	0.0902209	-2.35026	protein_coding	family with sequence similarity 110 member D
ENSG00000179859	RNF227	-0.833658	1.77753	-2.98301	0.00553199	0.0805155	-2.18612	protein_coding	ring finger protein 227
ENSG00000196639	HRH1	-0.834451	4.71924	-3.77578	0.00068109	0.0283652	-0.435919	protein_coding	histamine receptor H1
ENSG00000186642	PDE2A	-0.834915	5.35094	-3.318	0.0023475	0.0508161	-1.59274	protein_coding	phosphodiesterase 2A
ENSG00000170011	MYRIP	-0.838539	3.91493	-3.17509	0.00339072	0.0621605	-1.84658	protein_coding	myosin VIIA and Rab interacting protein
ENSG00000120093	HOXB3	-0.840276	3.85018	-3.44409	0.00166906	0.0432502	-1.21183	protein_coding	homeobox B3
ENSG00000132357	CARD6	-0.841691	4.11227	-3.04737	0.00471304	0.0737815	-2.14141	protein_coding	caspase recruitment domain family member 6
ENSG00000197019	SERTAD1	-0.844776	1.30083	-2.86486	0.00743824	0.0938425	-2.44863	protein_coding	SERTA domain containing 1
ENSG00000196329	GIMAP5	-0.846012	5.05639	-3.67267	0.000904819	0.0327831	-0.71112	protein_coding	GTPase, IMAP family member 5
ENSG00000137959	IFI44L	-0.855291	6.34148	-3.47281	0.00155672	0.0425634	-1.21673	protein_coding	interferon induced protein 44 like
ENSG00000284713	SMIM38	-0.859966	0.403736	-3.10328	0.00407238	0.0689072	-2.11225	protein_coding	small integral membrane protein 38
ENSG00000138185	ENTPD1	-0.861017	5.53938	-2.83618	0.00807026	0.0973897	-2.71635	protein_coding	ectonucleoside triphosphate diphosphohydrolase 1
ENSG00000075651	PLD1	-0.864799	4.91607	-4.25219	0.00018139	0.014391	0.773421	protein_coding	phospholipase D1
ENSG00000281887	GIMAP1-GIMAP5	-0.865009	5.16952	-3.7029	0.000834518	0.0318155	-0.640407	protein_coding	GIMAP1-GIMAP5 readthrough
ENSG00000127362	TAS2R3	-0.867859	1.93178	-3.49248	0.00146678	0.0415355	-1.08925	protein_coding	taste 2 receptor member 3
ENSG00000165949	IFI27	-0.868157	4.39612	-3.61224	0.00106528	0.0360408	-0.839515	protein_coding	interferon alpha inducible protein 27
ENSG00000125347	IRF1	-0.869963	3.85435	-3.43491	0.00171086	0.0436285	-1.22622	protein_coding	interferon regulatory factor 1
ENSG00000111846	GCNT2	-0.875235	2.28297	-3.30716	0.00239787	0.0513449	-1.4744	protein_coding	glucosaminyl (N-acetyl) transferase 2 (I blood group)
ENSG00000178175	ZNF366	-0.87967	3.82601	-3.44945	0.00164561	0.0432502	-1.18684	protein_coding	zinc finger protein 366
ENSG00000108622	ICAM2	-0.880156	2.60512	-2.83796	0.00795126	0.0969459	-2.46855	protein_coding	intercellular adhesion molecule 2
ENSG00000130307	USHBP1	-0.881431	2.84654	-3.34409	0.00217573	0.0494055	-1.38883	protein_coding	USH1 protein network component harmonin binding protein 1
ENSG00000115353	TACR1	-0.882921	4.12037	-2.95596	0.00596068	0.0833677	-2.36957	protein_coding	tachykinin receptor 1
ENSG00000138646	HERC5	-0.883781	3.39074	-4.1647	0.000231854	0.0162255	0.574084	protein_coding	HECT and RLD domain containing E3 ubiquitin protein ligase 5
ENSG00000115423	DNAH6	-0.891473	3.25811	-3.48992	0.00147686	0.0416072	-1.0677	protein_coding	dynein axonemal heavy chain 6
ENSG00000164967	RPP25L	-0.897469	0.835623	-3.39164	0.0019187	0.0466763	-1.56804	protein_coding	ribonuclease P/MRP subunit p25 like
ENSG00000118777	ABCG2	-0.897978	3.11176	-3.25197	0.00277092	0.0561034	-1.60962	protein_coding	ATP binding cassette subfamily G member 2 (Junior blood group)
ENSG00000121577	POPDC2	-0.899731	1.57807	-3.26186	0.0027002	0.0553252	-1.61795	protein_coding	popeye domain containing 2
ENSG00000135378	PRRG4	-0.900197	2.18584	-3.00998	0.00516694	0.0775442	-2.10544	protein_coding	proline rich and Gla domain 4
ENSG00000174514	MFSD4A	-0.900401	2.50312	-3.03374	0.00486428	0.0752802	-2.06275	protein_coding	major facilitator superfamily domain containing 4A
ENSG00000103184	SEC14L5	-0.900845	1.18687	-3.26762	0.0026598	0.0547905	-1.67183	protein_coding	SEC14 like lipid binding 5
ENSG00000186470	BTN3A2	-0.901161	5.13415	-4.27912	0.000168164	0.0140835	0.837983	protein_coding	butyrophilin subfamily 3 member A2
ENSG00000138642	HERC6	-0.902479	4.10937	-5.17574	1.3098e-05	0.00446088	3.19368	protein_coding	HECT and RLD domain containing E3 ubiquitin protein ligase family member 6
ENSG00000070731	ST6GALNAC2	-0.905818	2.58737	-4.12792	0.000256982	0.0167672	0.445967	protein_coding	ST6 N-acetylgalactosaminide alpha-2,6-sialyltransferase 2
ENSG00000115648	MLPH	-0.908763	3.93737	-3.05942	0.00458385	0.0728317	-2.11252	protein_coding	melanophilin
ENSG00000137752	CASP1	-0.909665	2.72529	-3.94395	0.000428697	0.0216634	0.00836825	protein_coding	caspase 1
ENSG00000204642	HLA-F	-0.914864	4.76518	-4.12571	0.000258693	0.0167672	0.449688	protein_coding	major histocompatibility complex, class I, F
ENSG00000167191	GPRC5B	-0.915418	4.97397	-3.27914	0.00260532	0.0541888	-1.67425	protein_coding	G protein-coupled receptor class C group 5 member B
ENSG00000167037	SGSM1	-0.916972	2.30218	-4.00498	0.000361968	0.019707	0.0904694	protein_coding	small G protein signaling modulator 1
ENSG00000247595	MISFA	-0.917328	0.560024	-3.20717	0.00311397	0.0599227	-1.93039	protein_coding	mitochondrial sheath formation associated
ENSG00000108798	ABI3	-0.917844	1.88998	-2.85761	0.00757338	0.094741	-2.41299	protein_coding	ABI family member 3
ENSG00000100767	PAPLN	-0.918686	4.16173	-3.1682	0.00346998	0.0631602	-1.88646	protein_coding	papilin, proteoglycan like sulfated glycoprotein
ENSG00000131620	ANO1	-0.922957	4.72304	-2.88703	0.00711796	0.0915952	-2.57198	protein_coding	anoctamin 1
ENSG00000185920	PTCH1	-0.924285	5.05941	-4.0527	0.000318175	0.0184874	0.248377	protein_coding	patched 1
ENSG00000146859	TMEM140	-0.928535	3.43859	-3.33119	0.00225173	0.0500146	-1.44752	protein_coding	transmembrane protein 140
ENSG00000061918	GUCY1B1	-0.928948	4.1111	-2.91278	0.00666001	0.088835	-2.46871	protein_coding	guanylate cyclase 1 soluble subunit beta 1
ENSG00000106560	GIMAP2	-0.936826	3.11441	-4.37562	0.00012811	0.0122938	1.09177	protein_coding	GTPase, IMAP family member 2
ENSG00000116833	NR5A2	-0.94118	3.96618	-3.55293	0.00125222	0.0387446	-0.963642	protein_coding	nuclear receptor subfamily 5 group A member 2
ENSG00000165959	CLMN	-0.943326	6.11901	-3.36785	0.00207026	0.048119	-1.48298	protein_coding	calmin
ENSG00000135298	ADGRB3	-0.943368	3.11652	-2.86754	0.00742136	0.0938425	-2.47869	protein_coding	adhesion G protein-coupled receptor B3
ENSG00000166265	CYYR1	-0.94342	5.35908	-3.48717	0.00150465	0.0421577	-1.18943	protein_coding	cysteine and tyrosine rich 1
ENSG00000150048	CLEC1A	-0.943948	3.57968	-3.65269	0.000952542	0.0339444	-0.691139	protein_coding	C-type lectin domain family 1 member A
ENSG00000178038	ALS2CL	-0.944894	4.14958	-4.94571	2.53013e-05	0.00578757	2.5929	protein_coding	ALS2 C-terminal like
ENSG00000178538	CA8	-0.945389	1.96457	-2.96355	0.00581044	0.0824188	-2.20006	protein_coding	carbonic anhydrase 8
ENSG00000003400	CASP10	-0.946515	4.83788	-4.36449	0.000132273	0.0124369	1.06491	protein_coding	caspase 10
ENSG00000119630	PGF	-0.947422	1.69407	-3.5209	0.00135924	0.0403963	-1.06091	protein_coding	placental growth factor
ENSG00000157445	CACNA2D3	-0.951206	2.48766	-3.02103	0.00502399	0.0764624	-2.09011	protein_coding	calcium voltage-gated channel auxiliary subunit alpha2delta 3
ENSG00000169242	EFNA1	-0.952967	3.27614	-4.11601	0.000265675	0.0169656	0.452506	protein_coding	ephrin A1
ENSG00000158683	PKD1L1	-0.953111	3.76326	-3.74995	0.000731269	0.0297279	-0.467262	protein_coding	polycystin 1 like 1, transient receptor potential channel interacting
ENSG00000003989	SLC7A2	-0.953216	7.01798	-3.9913	0.000377928	0.0201816	0.0973842	protein_coding	solute carrier family 7 member 2
ENSG00000188394	GPR21	-0.953291	1.32928	-3.44199	0.00167844	0.0432502	-1.29337	protein_coding	G protein-coupled receptor 21
ENSG00000183486	MX2	-0.956056	3.66541	-3.63826	0.000990948	0.0344383	-0.729573	protein_coding	MX dynamin like GTPase 2
ENSG00000162654	GBP4	-0.962632	5.40055	-3.04423	0.00480037	0.0747841	-2.24553	protein_coding	guanylate binding protein 4
ENSG00000181690	PLAG1	-0.968738	1.98418	-2.82178	0.00827585	0.0985474	-2.48372	protein_coding	PLAG1 zinc finger
ENSG00000186204	CYP4F12	-0.969825	2.4186	-3.40318	0.00186084	0.0457461	-1.25515	protein_coding	cytochrome P450 family 4 subfamily F member 12
ENSG00000119121	TRPM6	-0.972531	2.50527	-2.99355	0.00538641	0.07953	-2.15002	protein_coding	transient receptor potential cation channel subfamily M member 6
ENSG00000154262	ABCA6	-0.976862	7.47228	-3.83574	0.000582007	0.0258546	-0.292298	protein_coding	ATP binding cassette subfamily A member 6
ENSG00000179583	CIITA	-0.977324	5.29413	-4.2845	0.000166663	0.0140345	0.843924	protein_coding	class II major histocompatibility complex transactivator
ENSG00000174137	FAM53A	-0.979787	0.146176	-3.28743	0.00252533	0.053018	-1.88489	protein_coding	family with sequence similarity 53 member A
ENSG00000214944	ARHGEF28	-0.981494	4.90599	-3.3943	0.00193163	0.0466943	-1.40357	protein_coding	Rho guanine nucleotide exchange factor 28
ENSG00000182752	PAPPA	-0.983147	2.59584	-2.9847	0.00550841	0.0804292	-2.16881	protein_coding	pappalysin 1
ENSG00000188549	CCDC9B	-0.990744	2.77138	-3.06948	0.00444168	0.071883	-1.99841	protein_coding	coiled-coil domain containing 9B
ENSG00000121858	TNFSF10	-0.993986	5.65292	-3.37821	0.00202156	0.0476652	-1.4607	protein_coding	TNF superfamily member 10
ENSG00000161958	FGF11	-0.994987	2.47196	-3.51603	0.00137712	0.0404325	-0.995018	protein_coding	fibroblast growth factor 11
ENSG00000147459	DOCK5	-0.996986	6.11447	-3.69582	0.000858602	0.032094	-0.675036	protein_coding	dedicator of cytokinesis 5
ENSG00000118432	CNR1	-0.997204	2.99534	-2.88917	0.00702692	0.0908048	-2.40532	protein_coding	cannabinoid receptor 1
ENSG00000160013	PTGIR	-0.99917	1.56951	-3.83474	0.000579387	0.025813	-0.467288	protein_coding	prostaglandin I2 receptor
ENSG00000179715	PCED1B	-1.00679	1.83088	-3.28959	0.00251107	0.0528236	-1.52882	protein_coding	PC-esterase domain containing 1B
ENSG00000106789	CORO2A	-1.00761	2.22285	-3.65932	0.00093557	0.0336586	-0.688666	protein_coding	coronin 2A
ENSG00000239713	APOBEC3G	-1.0081	1.83352	-3.74695	0.00073697	0.0298804	-0.568208	protein_coding	apolipoprotein B mRNA editing enzyme catalytic subunit 3G
ENSG00000182742	HOXB4	-1.00872	2.54762	-4.37305	0.000129043	0.0122938	1.02508	protein_coding	homeobox B4
ENSG00000104368	PLAT	-1.00878	5.35022	-3.9315	0.000449646	0.0219468	-0.0742164	protein_coding	plasminogen activator, tissue type
ENSG00000115252	PDE1A	-1.01199	4.23575	-3.57323	0.00119284	0.0378498	-0.930139	protein_coding	phosphodiesterase 1A
ENSG00000198624	CCDC69	-1.01299	5.26405	-2.86058	0.00760587	0.0947564	-2.64741	protein_coding	coiled-coil domain containing 69
ENSG00000135324	MRAP2	-1.01326	2.74449	-3.9784	0.000389677	0.0204527	0.0953512	protein_coding	melanocortin 2 receptor accessory protein 2
ENSG00000113319	RASGRF2	-1.01625	4.94691	-3.13546	0.00380453	0.0665179	-2.02113	protein_coding	Ras protein specific guanine nucleotide releasing factor 2
ENSG00000044524	EPHA3	-1.01917	4.15065	-3.45471	0.00163867	0.0432502	-1.21387	protein_coding	EPH receptor A3
ENSG00000170545	SMAGP	-1.02732	1.72403	-3.37688	0.00199516	0.047261	-1.36315	protein_coding	small cell adhesion glycoprotein
ENSG00000158769	F11R	-1.03039	4.51158	-3.40683	0.00186677	0.0457461	-1.34416	protein_coding	F11 receptor
ENSG00000105655	ISYNA1	-1.03345	2.96087	-5.00786	2.11804e-05	0.00541019	2.66307	protein_coding	inositol-3-phosphate synthase 1
ENSG00000120949	TNFRSF8	-1.0338	0.63022	-3.07226	0.00440913	0.0715073	-2.17872	protein_coding	TNF receptor superfamily member 8
ENSG00000204397	CARD16	-1.03853	1.05137	-3.10317	0.00407347	0.0689072	-2.00343	protein_coding	caspase recruitment domain family member 16
ENSG00000111335	OAS2	-1.0414	3.93096	-4.40471	0.000118004	0.0120568	1.18503	protein_coding	2'-5'-oligoadenylate synthetase 2
ENSG00000162543	UBXN10	-1.04464	1.15284	-3.13441	0.00375903	0.0660675	-1.90903	protein_coding	UBX domain protein 10
ENSG00000008226	DLEC1	-1.04604	0.77127	-3.24936	0.00278985	0.0563995	-1.78341	protein_coding	DLEC1 cilia and flagella associated protein
ENSG00000248592	STIMATE-MUSTN1	-1.04866	3.7246	-3.27829	0.00260938	0.0541888	-1.60133	protein_coding	STIMATE-MUSTN1 readthrough
ENSG00000183765	CHEK2	-1.05489	1.47554	-3.81321	0.00061468	0.0264588	-0.504231	protein_coding	checkpoint kinase 2
ENSG00000275152	CCL16	-1.0568	1.07822	-2.83347	0.00804017	0.0971796	-2.48722	protein_coding	C-C motif chemokine ligand 16
ENSG00000197859	ADAMTSL2	-1.05978	4.11638	-2.90324	0.00683906	0.0895182	-2.48685	protein_coding	ADAMTS like 2
ENSG00000125898	FAM110A	-1.06403	0.622728	-3.31329	0.00235954	0.0510047	-1.73035	protein_coding	family with sequence similarity 110 member A
ENSG00000253368	TRNP1	-1.09583	1.45528	-3.26035	0.00271088	0.0554031	-1.64485	protein_coding	TMF1 regulated nuclear protein 1
ENSG00000105227	PRX	-1.09762	3.51189	-3.01513	0.00516052	0.0775394	-2.19432	protein_coding	periaxin
ENSG00000118473	SGIP1	-1.1017	4.08656	-3.64404	0.000986519	0.0343623	-0.744852	protein_coding	SH3GL interacting endocytic adaptor 1
ENSG00000179909	ZNF154	-1.10402	2.34432	-2.95639	0.00592539	0.0833142	-2.22223	protein_coding	zinc finger protein 154
ENSG00000157064	NMNAT2	-1.10675	3.54524	-2.88485	0.00714682	0.0917355	-2.45075	protein_coding	nicotinamide nucleotide adenylyltransferase 2
ENSG00000106714	CNTNAP3	-1.11195	4.07013	-4.05368	0.000319507	0.0184874	0.274443	protein_coding	contactin associated protein family member 3
ENSG00000124440	HIF3A	-1.11208	5.34845	-2.82981	0.00820555	0.0981666	-2.71896	protein_coding	hypoxia inducible factor 3 subunit alpha
ENSG00000203797	DDO	-1.11327	1.22194	-3.18797	0.00327306	0.0615495	-1.82739	protein_coding	D-aspartate oxidase
ENSG00000172348	RCAN2	-1.13108	5.11038	-3.33573	0.00226398	0.0501404	-1.5525	protein_coding	regulator of calcineurin 2
ENSG00000164116	GUCY1A1	-1.13162	5.57759	-3.18315	0.00336809	0.0620126	-1.92507	protein_coding	guanylate cyclase 1 soluble subunit alpha 1
ENSG00000189157	FAM47E	-1.13834	1.73715	-2.81336	0.00844946	0.0994785	-2.50118	protein_coding	family with sequence similarity 47 member E
ENSG00000184113	CLDN5	-1.13852	3.68579	-3.53811	0.001311	0.0397081	-0.975572	protein_coding	claudin 5
ENSG00000185885	IFITM1	-1.14485	5.45612	-4.03452	0.000341384	0.019216	0.18028	protein_coding	interferon induced transmembrane protein 1
ENSG00000134470	IL15RA	-1.14917	1.80455	-4.02278	0.000344494	0.019269	0.0360335	protein_coding	interleukin 15 receptor subunit alpha
ENSG00000182168	UNC5C	-1.14983	2.61711	-4.30987	0.000154217	0.0134576	0.896615	protein_coding	unc-5 netrin receptor C
ENSG00000277639	CHD9NB	-1.15021	0.631619	-4.52182	8.46937e-05	0.0100662	0.579559	protein_coding	CHD9 neighbor
ENSG00000154556	SORBS2	-1.15413	5.81996	-3.19778	0.00324336	0.0614096	-1.88952	protein_coding	sorbin and SH3 domain containing 2
ENSG00000102010	BMX	-1.15686	3.5429	-4.27432	0.000170559	0.0140878	0.852371	protein_coding	BMX non-receptor tyrosine kinase
ENSG00000167077	MEI1	-1.16062	-0.0319316	-3.50762	0.00140851	0.041031	-1.52824	protein_coding	meiotic double-stranded break formation protein 1
ENSG00000183807	FAM162B	-1.16171	1.81558	-3.6036	0.00108795	0.0361107	-0.84983	protein_coding	family with sequence similarity 162 member B
ENSG00000112782	CLIC5	-1.16263	4.5878	-2.92002	0.00656322	0.087859	-2.49676	protein_coding	chloride intracellular channel 5
ENSG00000128284	APOL3	-1.16387	5.50251	-4.63076	6.33533e-05	0.00837028	1.74364	protein_coding	apolipoprotein L3
ENSG00000047457	CP	-1.17983	3.62958	-2.95959	0.0059416	0.0833677	-2.30454	protein_coding	ceruloplasmin
ENSG00000198673	TAFA2	-1.181	0.428024	-4.5973	6.83521e-05	0.00880306	0.600037	protein_coding	TAFA chemokine like family member 2
ENSG00000168309	FAM107A	-1.18587	4.54838	-2.90765	0.00676855	0.0894122	-2.50224	protein_coding	family with sequence similarity 107 member A
ENSG00000169247	SH3TC2	-1.18831	1.43998	-2.95297	0.00596727	0.0833677	-2.23873	protein_coding	SH3 domain and tetratricopeptide repeats 2
ENSG00000197971	MBP	-1.19409	4.80252	-2.90335	0.00684122	0.0895182	-2.53841	protein_coding	myelin basic protein
ENSG00000150471	ADGRL3	-1.19873	5.08516	-2.86153	0.00759055	0.094741	-2.64476	protein_coding	adhesion G protein-coupled receptor L3
ENSG00000163701	IL17RE	-1.20476	1.1018	-3.45582	0.00161772	0.0432502	-1.33932	protein_coding	interleukin 17 receptor E
ENSG00000103710	RASL12	-1.22231	2.79083	-3.2874	0.00254381	0.0531776	-1.52111	protein_coding	RAS like family 12
ENSG00000068831	RASGRP2	-1.24751	2.22745	-3.68647	0.000869047	0.032094	-0.628627	protein_coding	RAS guanyl releasing protein 2
ENSG00000242689	CNTF	-1.25149	1.53876	-3.49195	0.00146889	0.0415355	-1.09475	protein_coding	ciliary neurotrophic factor
ENSG00000168032	ENTPD3	-1.26727	1.05345	-2.82148	0.00828194	0.0985474	-2.49903	protein_coding	ectonucleoside triphosphate diphosphohydrolase 3
ENSG00000082175	PGR	-1.28244	3.57891	-2.89483	0.00698724	0.0905211	-2.45295	protein_coding	progesterone receptor
ENSG00000103546	SLC6A2	-1.29248	0.751952	-2.97568	0.0056354	0.0812694	-2.27055	protein_coding	solute carrier family 6 member 2
ENSG00000078114	NEBL	-1.29564	3.71065	-4.77819	4.11796e-05	0.00709122	2.14335	protein_coding	nebulette
ENSG00000166592	RRAD	-1.29799	1.62553	-3.24841	0.00279679	0.0563995	-1.63677	protein_coding	RRAD, Ras related glycolysis inhibitor and calcium channel regulator
ENSG00000186377	CYP4X1	-1.34108	3.16483	-4.70811	4.98961e-05	0.00764708	1.93165	protein_coding	cytochrome P450 family 4 subfamily X member 1
ENSG00000135437	RDH5	-1.35226	2.61683	-2.97866	0.00564377	0.0812694	-2.18458	protein_coding	retinol dehydrogenase 5
ENSG00000058866	DGKG	-1.35555	2.91403	-3.82759	0.000597044	0.0261437	-0.264775	protein_coding	diacylglycerol kinase gamma
ENSG00000234719	NPIPB2	-1.35739	0.891383	-3.06745	0.00446364	0.0720862	-2.14348	protein_coding	nuclear pore complex interacting protein family member B2
ENSG00000113924	HGD	-1.37852	-1.17609	-3.27037	0.00264073	0.0547584	-2.28205	protein_coding	homogentisate 1,2-dioxygenase
ENSG00000136514	RTP4	-1.37964	0.184503	-3.54098	0.00128791	0.0393982	-1.38601	protein_coding	receptor transporter protein 4
ENSG00000197977	ELOVL2	-1.40947	1.18941	-3.47067	0.00155484	0.0425634	-1.22276	protein_coding	ELOVL fatty acid elongase 2
ENSG00000234409	CCDC188	-1.41827	-0.41483	-3.18096	0.00333312	0.061849	-2.16208	protein_coding	coiled-coil domain containing 188
ENSG00000099849	RASSF7	-1.42209	-0.545621	-3.12545	0.00384679	0.0669953	-2.40888	protein_coding	Ras association domain family member 7
ENSG00000164776	PHKG1	-1.42493	3.35531	-4.00169	0.000371397	0.0199022	0.157289	protein_coding	phosphorylase kinase catalytic subunit gamma 1
ENSG00000021300	PLEKHB1	-1.43455	1.41749	-3.6978	0.000842659	0.0319668	-0.750664	protein_coding	pleckstrin homology domain containing B1
ENSG00000203685	STUM	-1.44108	2.61927	-3.1717	0.00346381	0.0631229	-1.78267	protein_coding	stum, mechanosensory transduction mediator homolog
ENSG00000108602	ALDH3A1	-1.47235	-0.179725	-2.82894	0.00813072	0.0977345	-2.72604	protein_coding	aldehyde dehydrogenase 3 family member A1
ENSG00000053702	NRIP2	-1.47648	1.51361	-3.40511	0.00185369	0.0456993	-1.29492	protein_coding	nuclear receptor interacting protein 2
ENSG00000164406	LEAP2	-1.47812	0.54211	-3.11523	0.00394928	0.0677303	-2.05813	protein_coding	liver enriched antimicrobial peptide 2
ENSG00000122035	RASL11A	-1.48842	1.59319	-3.93914	0.000434441	0.0216953	-0.149569	protein_coding	RAS like family 11 member A
ENSG00000189221	MAOA	-1.48889	5.52427	-2.93727	0.00630259	0.0860355	-2.48016	protein_coding	monoamine oxidase A
ENSG00000089558	KCNH4	-1.50265	-1.48962	-2.81408	0.00843443	0.0994355	-2.99888	protein_coding	potassium voltage-gated channel subfamily H member 4
ENSG00000168874	ATOH8	-1.51519	3.83823	-5.28375	9.76312e-06	0.00393762	3.4447	protein_coding	atonal bHLH transcription factor 8
ENSG00000186160	CYP4Z1	-1.52282	0.798479	-3.42571	0.00175277	0.0442552	-1.4107	protein_coding	cytochrome P450 family 4 subfamily Z member 1
ENSG00000152672	CLEC4F	-1.53205	-1.17558	-2.98675	0.0054799	0.0802149	-2.67529	protein_coding	C-type lectin domain family 4 member F
ENSG00000008056	SYN1	-1.54323	-1.81922	-2.85609	0.007602	0.0947564	-3.02157	protein_coding	synapsin I
ENSG00000166091	CMTM5	-1.54549	-1.72515	-2.91906	0.00649747	0.0875488	-2.89023	protein_coding	CKLF like MARVEL transmembrane domain containing 5
ENSG00000282804		-1.55174	-0.780033	-3.32635	0.00227986	0.0502749	-2.07329	protein_coding	novel protein
ENSG00000100526	CDKN3	-1.55547	-1.29647	-2.90173	0.00678537	0.0894176	-2.874	protein_coding	cyclin dependent kinase inhibitor 3
ENSG00000168062	BATF2	-1.56255	-1.06392	-3.233	0.00291148	0.0577642	-2.31322	protein_coding	basic leucine zipper ATF-like transcription factor 2
ENSG00000181634	TNFSF15	-1.56324	0.348045	-3.32391	0.00229454	0.0503796	-1.68829	protein_coding	TNF superfamily member 15
ENSG00000171951	SCG2	-1.58099	-0.654076	-3.21451	0.00305512	0.0592693	-2.16859	protein_coding	secretogranin II
ENSG00000165507	DEPP1	-1.58533	6.43987	-3.22695	0.00301815	0.0589969	-1.81121	protein_coding	DEPP autophagy regulator 1
ENSG00000162267	ITIH3	-1.58619	0.930868	-2.85428	0.00765561	0.0950809	-2.45349	protein_coding	inter-alpha-trypsin inhibitor heavy chain 3
ENSG00000124839	RAB17	-1.60264	-1.14009	-2.99497	0.00536709	0.0794097	-2.69721	protein_coding	RAB17, member RAS oncogene family
ENSG00000158246	TENT5B	-1.60618	0.411133	-3.06021	0.00454699	0.0726548	-2.2532	protein_coding	terminal nucleotidyltransferase 5B
ENSG00000187957	DNER	-1.62385	-0.838873	-2.85166	0.00768591	0.0951489	-2.74927	protein_coding	delta/notch like EGF repeat containing
ENSG00000181585	TMIE	-1.6417	-0.708633	-3.45171	0.00163551	0.0432502	-1.96196	protein_coding	transmembrane inner ear
ENSG00000117595	IRF6	-1.6865	1.39744	-4.42669	0.000110892	0.0115614	0.87689	protein_coding	interferon regulatory factor 6
ENSG00000035499	DEPDC1B	-1.7199	-1.76297	-3.1185	0.00391617	0.0676219	-2.68858	protein_coding	DEP domain containing 1B
ENSG00000058085	LAMC2	-1.72362	1.61935	-4.18695	0.000217976	0.0159227	0.442626	protein_coding	laminin subunit gamma 2
ENSG00000080709	KCNN2	-1.72504	-1.53866	-3.19728	0.00319493	0.0607513	-2.44282	protein_coding	potassium calcium-activated channel subfamily N member 2
ENSG00000272573	MUSTN1	-1.74202	2.51812	-3.56826	0.00122294	0.0382196	-0.888	protein_coding	musculoskeletal, embryonic nuclear protein 1
ENSG00000094963	FMO2	-1.7426	4.35604	-3.29419	0.00253456	0.0531391	-1.60384	protein_coding	flavin containing dimethylaniline monoxygenase 2
ENSG00000131400	NAPSA	-1.77304	-1.72356	-2.93476	0.00624674	0.0854799	-2.92698	protein_coding	napsin A aspartic peptidase
ENSG00000271503	CCL5	-1.7899	-0.979221	-2.84027	0.00790609	0.0969349	-2.8226	protein_coding	C-C motif chemokine ligand 5
ENSG00000183831	ANKRD45	-1.80281	-1.21527	-3.11844	0.00391674	0.0676219	-2.47634	protein_coding	ankyrin repeat domain 45
ENSG00000156920	ADGRG4	-1.81605	-1.40171	-3.0253	0.00496985	0.0759401	-2.6729	protein_coding	adhesion G protein-coupled receptor G4
ENSG00000172346	CSDC2	-1.8498	-0.287782	-3.21373	0.00306126	0.0593134	-2.03019	protein_coding	cold shock domain containing C2
ENSG00000168959	GRM5	-1.85258	-1.33427	-3.07673	0.004359	0.0712217	-2.65217	protein_coding	glutamate metabotropic receptor 5
ENSG00000164626	KCNK5	-1.86819	1.6178	-6.36348	4.44883e-07	0.00123376	5.14026	protein_coding	potassium two pore domain channel subfamily K member 5
ENSG00000117394	SLC2A1	-1.89308	3.01186	-3.84827	0.000574256	0.025813	-0.228669	protein_coding	solute carrier family 2 member 1
ENSG00000180532	ZSCAN4	-1.90311	-2.35417	-2.82805	0.00814863	0.0977963	-3.11677	protein_coding	zinc finger and SCAN domain containing 4
ENSG00000248144	ADH1C	-1.90314	3.65675	-4.59207	7.25057e-05	0.00903433	1.61779	protein_coding	alcohol dehydrogenase 1C (class I), gamma polypeptide
ENSG00000105877	DNAH11	-1.9847	-1.83814	-2.83594	0.00799122	0.0971455	-2.87677	protein_coding	dynein axonemal heavy chain 11
ENSG00000165474	GJB2	-1.98941	-0.86277	-3.02755	0.00494142	0.075808	-2.50775	protein_coding	gap junction protein beta 2
ENSG00000226792	C13orf42	-1.99325	-2.32178	-2.90493	0.00673136	0.0891303	-3.11653	protein_coding	chromosome 13 open reading frame 42
ENSG00000184261	KCNK12	-1.99645	-2.25223	-2.82806	0.00814834	0.0977963	-3.00726	protein_coding	potassium two pore domain channel subfamily K member 12
ENSG00000168447	SCNN1B	-1.99823	1.16497	-4.25068	0.000182165	0.014391	0.262847	protein_coding	sodium channel epithelial 1 subunit beta
ENSG00000183715	OPCML	-2.01076	-0.998	-3.12302	0.00387089	0.0673386	-2.368	protein_coding	opioid binding protein/cell adhesion molecule like
ENSG00000088836	SLC4A11	-2.012	-2.41288	-3.19891	0.00318145	0.0606964	-2.78321	protein_coding	solute carrier family 4 member 11
ENSG00000169248	CXCL11	-2.13388	-2.40358	-2.97238	0.00568247	0.0814682	-2.96723	protein_coding	C-X-C motif chemokine ligand 11
ENSG00000168913	ENHO	-2.18095	-0.812438	-3.09966	0.00411039	0.0691903	-2.50973	protein_coding	energy homeostasis associated
ENSG00000244694	PTCHD4	-2.21394	-0.169593	-4.27123	0.000171935	0.0140878	-0.185863	protein_coding	patched domain containing 4
ENSG00000073282	TP63	-2.21632	0.510874	-3.60749	0.00108872	0.0361107	-0.996532	protein_coding	tumor protein p63
ENSG00000012124	CD22	-2.22428	-0.310704	-3.91735	0.00046142	0.0224499	-0.774325	protein_coding	CD22 molecule
ENSG00000164270	HTR4	-2.2382	-1.23914	-3.2842	0.00254681	0.0531776	-2.06956	protein_coding	5-hydroxytryptamine receptor 4
ENSG00000156219	ART3	-2.26593	-0.095575	-3.1545	0.00359474	0.0642858	-2.01034	protein_coding	ADP-ribosyltransferase 3 (inactive)
ENSG00000196542	SPTSSB	-2.28604	-2.1446	-3.51766	0.00137111	0.0403963	-2.14881	protein_coding	serine palmitoyltransferase small subunit B
ENSG00000182508	LHFPL1	-2.31691	-2.80246	-3.61634	0.00105109	0.0359152	-2.50161	protein_coding	LHFPL tetraspan subfamily member 1
ENSG00000164695	CHMP4C	-2.32298	-2.493	-3.86255	0.000536713	0.0246277	-1.86093	protein_coding	charged multivesicular body protein 4C
ENSG00000184923	NUTM2A	-2.34047	-2.09791	-3.81543	0.000610947	0.0264502	-1.90148	protein_coding	NUT family member 2A
ENSG00000073146	MOV10L1	-2.37595	-1.35905	-3.26357	0.00268815	0.055152	-2.24974	protein_coding	Mov10 like RISC complex RNA helicase 1
ENSG00000105695	MAG	-2.37887	-1.94772	-3.12097	0.00389136	0.067465	-2.61603	protein_coding	myelin associated glycoprotein
ENSG00000145244	CORIN	-2.4156	0.0167253	-4.74882	4.43989e-05	0.00729319	0.96578	protein_coding	corin, serine peptidase
ENSG00000142973	CYP4B1	-2.42405	3.87275	-3.45152	0.00167726	0.0432502	-1.18805	protein_coding	cytochrome P450 family 4 subfamily B member 1
ENSG00000160678	S100A1	-2.42668	-0.666844	-2.94037	0.00619345	0.0849023	-2.52074	protein_coding	S100 calcium binding protein A1
ENSG00000169245	CXCL10	-2.47809	-1.95015	-3.16015	0.00351752	0.063423	-2.5599	protein_coding	C-X-C motif chemokine ligand 10
ENSG00000175946	KLHL38	-2.52242	-2.01788	-3.02673	0.0049518	0.0758154	-2.77839	protein_coding	kelch like family member 38
ENSG00000136541	ERMN	-2.5297	0.673867	-3.05903	0.0046234	0.0731589	-2.1467	protein_coding	ermin
ENSG00000144460	NYAP2	-2.62655	-2.97013	-3.44864	0.00164897	0.0432502	-2.61046	protein_coding	neuronal tyrosine-phosphorylated phosphoinositide-3-kinase adaptor 2
ENSG00000086991	NOX4	-2.67537	4.94515	-3.77622	0.000703821	0.0290748	-0.456217	protein_coding	NADPH oxidase 4
ENSG00000117594	HSD11B1	-2.7676	0.11597	-3.7337	0.000767895	0.0305086	-1.19578	protein_coding	hydroxysteroid 11-beta dehydrogenase 1
ENSG00000196208	GREB1	-2.78546	2.40318	-3.00172	0.00536261	0.0794097	-2.14567	protein_coding	growth regulating estrogen receptor binding 1
ENSG00000174145	NWD2	-2.80968	-3.08783	-3.93303	0.000441848	0.0218444	-1.90762	protein_coding	NACHT and WD repeat domain containing 2
ENSG00000116981	NT5C1A	-2.86724	-2.43703	-3.67565	0.000894985	0.0326628	-2.0846	protein_coding	5'-nucleotidase, cytosolic IA
ENSG00000166670	MMP10	-2.88914	-3.33603	-3.58517	0.00114343	0.0368929	-2.48624	protein_coding	matrix metallopeptidase 10
ENSG00000131386	GALNT15	-2.90293	6.53718	-3.88755	0.000519875	0.0242915	-0.17725	protein_coding	polypeptide N-acetylgalactosaminyltransferase 15
ENSG00000007933	FMO3	-2.90562	-0.641312	-4.24061	0.000187391	0.014586	-0.444971	protein_coding	flavin containing dimethylaniline monoxygenase 3
ENSG00000213886	UBD	-3.00194	-2.18651	-4.68856	5.27192e-05	0.00792132	-0.680741	protein_coding	ubiquitin D
