# Supplementary material for: Whole Genome Expression Profiling of Semitendinosus Tendons from Children with Diplegic and Tetraplegic Cerebral Palsy
Source: Biomedicines. 2023 Oct 28;11(11):2918. doi: 10.3390/biomedicines11112918 (PMC10669597; doi:10.3390/biomedicines11112918)
Supplement: Supplementary file 1 [file biomedicines-11-02918-s001.zip › Table S3.xlsx]

## Sheet: Table S2
Table S3: Differentially expressed genes in diplegic CP patients vs. control patients.
ENSG	GeneName	logFC	Average Expression	t	p value	Adjusted p value	B	Biotype	Description
ENSG00000041982	TNC	1.33524	10.3407	3.98318	0.000390558	0.0920875	0.11178	protein_coding	tenascin C
ENSG00000163536	SERPINI1	1.25302	6.13897	3.93599	0.000450384	0.0937249	-0.0326834	protein_coding	serpin family I member 1
ENSG00000132432	SEC61G	1.15083	4.50151	4.49748	9.07461e-05	0.0798663	1.3795	protein_coding	SEC61 translocon subunit gamma
ENSG00000176788	BASP1	1.11509	4.74316	4.07697	0.000296427	0.087787	0.350936	protein_coding	brain abundant membrane attached signal protein 1
ENSG00000087245	MMP2	1.05302	9.36983	4.12587	0.000259622	0.087787	0.474216	protein_coding	matrix metallopeptidase 2
ENSG00000178573	MAF	0.939727	7.9479	3.99367	0.000374965	0.0899654	0.129063	protein_coding	MAF bZIP transcription factor
ENSG00000164111	ANXA5	0.930109	8.71455	5.95463	1.41483e-06	0.0131881	5.19478	protein_coding	annexin A5
ENSG00000165169	DYNLT3	0.885834	5.6368	3.80018	0.000638022	0.0949038	-0.350046	protein_coding	dynein light chain Tctex-type 3
ENSG00000103855	CD276	0.862058	6.0635	3.97102	0.000397727	0.092357	0.0746461	protein_coding	CD276 molecule
ENSG00000056050	HPF1	0.79615	4.25504	5.08022	1.7218e-05	0.0465445	2.83677	protein_coding	histone PARylation factor 1
ENSG00000070081	NUCB2	0.788649	7.48899	3.95776	0.000412615	0.092972	0.0320202	protein_coding	nucleobindin 2
ENSG00000067167	TRAM1	0.784832	8.02344	4.33438	0.00014392	0.080717	1.00249	protein_coding	translocation associated membrane protein 1
ENSG00000169439	SDC2	0.771367	7.56711	3.86106	0.000538917	0.0937249	-0.2081	protein_coding	syndecan 2
ENSG00000167552	TUBA1A	0.766838	7.82544	3.83358	0.000581238	0.0938558	-0.27565	protein_coding	tubulin alpha 1a
ENSG00000179218	CALR	0.726093	8.65712	4.38974	0.000123101	0.0803347	1.14755	protein_coding	calreticulin
ENSG00000149557	FEZ1	0.723276	4.88079	4.09904	0.000278567	0.087787	0.41134	protein_coding	fasciculation and elongation protein zeta 1
ENSG00000083937	CHMP2B	0.717846	5.64254	5.53788	4.64474e-06	0.0237284	4.14022	protein_coding	charged multivesicular body protein 2B
ENSG00000101160	CTSZ	0.710979	7.26467	5.04619	1.89799e-05	0.0465445	2.86194	protein_coding	cathepsin Z
ENSG00000112473	SLC39A7	0.710348	6.59197	4.03289	0.000334952	0.0885081	0.220033	protein_coding	solute carrier family 39 member 7
ENSG00000255302	EID1	0.702334	7.59	5.88576	1.72101e-06	0.0131881	5.06117	protein_coding	EP300 interacting inhibitor of differentiation 1
ENSG00000113583	C5orf15	0.701446	6.00272	4.44296	0.000105902	0.0802221	1.2808	protein_coding	chromosome 5 open reading frame 15
ENSG00000166794	PPIB	0.676718	7.29979	4.83057	3.51598e-05	0.0489871	2.29422	protein_coding	peptidylprolyl isomerase B
ENSG00000112335	SNX3	0.671864	6.92694	4.88819	2.98238e-05	0.0465445	2.4461	protein_coding	sorting nexin 3
ENSG00000049860	HEXB	0.665652	6.85326	3.86027	0.000540085	0.0937249	-0.218834	protein_coding	hexosaminidase subunit beta
ENSG00000134248	LAMTOR5	0.647511	4.3281	4.71622	4.87233e-05	0.0614152	1.94757	protein_coding	late endosomal/lysosomal adaptor, MAPK and MTOR activator 5
ENSG00000006625	GGCT	0.638062	4.20964	4.48274	9.46165e-05	0.0798663	1.34695	protein_coding	gamma-glutamylcyclotransferase
ENSG00000001036	FUCA2	0.633961	5.78144	3.7535	0.00072388	0.0988593	-0.472863	protein_coding	alpha-L-fucosidase 2
ENSG00000084073	ZMPSTE24	0.630563	6.23552	4.2164	0.000200574	0.085389	0.691443	protein_coding	zinc metallopeptidase STE24
ENSG00000164040	PGRMC2	0.626493	6.82374	3.99158	0.000375687	0.0899654	0.113868	protein_coding	progesterone receptor membrane component 2
ENSG00000120805	ARL1	0.598342	7.02668	4.69274	5.20943e-05	0.0614152	1.93189	protein_coding	ADP ribosylation factor like GTPase 1
ENSG00000128609	NDUFA5	0.597358	5.89982	4.35612	0.000135361	0.080717	1.05554	protein_coding	NADH:ubiquinone oxidoreductase subunit A5
ENSG00000111832	RWDD1	0.590971	6.24828	4.14644	0.000244011	0.087787	0.511887	protein_coding	RWD domain containing 1
ENSG00000180964	TCEAL8	0.588899	5.65477	4.09065	0.000285162	0.087787	0.379469	protein_coding	transcription elongation factor A like 8
ENSG00000167004	PDIA3	0.582784	8.01875	3.88074	0.000510469	0.0937249	-0.150812	protein_coding	protein disulfide isomerase family A member 3
ENSG00000143870	PDIA6	0.579991	6.82546	4.88184	3.03696e-05	0.0465445	2.42939	protein_coding	protein disulfide isomerase family A member 6
ENSG00000102401	ARMCX3	0.5642	6.82267	3.82217	0.000599746	0.0938558	-0.315161	protein_coding	armadillo repeat containing X-linked 3
ENSG00000186063	AIDA	0.560712	6.63216	4.26988	0.000172591	0.080717	0.828103	protein_coding	axin interactor, dorsalization associated
ENSG00000123595	RAB9A	0.560365	3.84431	3.81887	0.0006052	0.0938558	-0.280421	protein_coding	RAB9A, member RAS oncogene family
ENSG00000049449	RCN1	0.559931	6.84104	3.88663	0.000502244	0.0937249	-0.152731	protein_coding	reticulocalbin 1
ENSG00000164172	MOCS2	0.559691	5.87094	4.10259	0.000275824	0.087787	0.404507	protein_coding	molybdenum cofactor synthesis 2
ENSG00000110536	PTPMT1	0.559626	3.67953	3.92155	0.000456088	0.0937249	-0.0568114	protein_coding	protein tyrosine phosphatase mitochondrial 1
ENSG00000143321	HDGF	0.549884	6.81694	4.31845	0.000150531	0.080717	0.954242	protein_coding	heparin binding growth factor
ENSG00000113387	SUB1	0.544909	6.20895	3.79301	0.000649701	0.0949038	-0.385886	protein_coding	SUB1 regulator of transcription
ENSG00000182534	MXRA7	0.540577	7.99299	4.05172	0.000317847	0.087787	0.280995	protein_coding	matrix remodeling associated 7
ENSG00000109929	SC5D	0.528457	4.74758	4.04848	0.000320726	0.087787	0.284672	protein_coding	sterol-C5-desaturase
ENSG00000055211	GINM1	0.523531	6.45416	3.99542	0.000371699	0.0899654	0.123332	protein_coding	glycosylated integral membrane protein 1
ENSG00000104765	BNIP3L	0.520218	7.46393	4.30417	0.000156711	0.080717	0.92164	protein_coding	BCL2 interacting protein 3 like
ENSG00000164244	PRRC1	0.519843	6.67243	3.89662	0.000488594	0.0937249	-0.127623	protein_coding	proline rich coiled-coil 1
ENSG00000134108	ARL8B	0.510535	6.32292	4.23872	0.000188388	0.0849185	0.748009	protein_coding	ADP ribosylation factor like GTPase 8B
ENSG00000077147	TM9SF3	0.508341	8.48421	4.17114	0.000227709	0.087787	0.59003	protein_coding	transmembrane 9 superfamily member 3
ENSG00000023734	STRAP	0.506547	6.15664	4.2674	0.0001738	0.080717	0.82421	protein_coding	serine/threonine kinase receptor associated protein
ENSG00000079332	SAR1A	0.491652	7.86679	4.10504	0.000273942	0.087787	0.413843	protein_coding	secretion associated Ras related GTPase 1A
ENSG00000182827	ACBD3	0.487577	6.73677	3.75948	0.000712143	0.0986252	-0.47253	protein_coding	acyl-CoA binding domain containing 3
ENSG00000163428	LRRC58	0.485509	6.88069	4.01868	0.000348445	0.0891904	0.183273	protein_coding	leucine rich repeat containing 58
ENSG00000005893	LAMP2	0.483955	7.0629	3.74124	0.000748543	0.0997738	-0.515407	protein_coding	lysosomal associated membrane protein 2
ENSG00000104805	NUCB1	0.465069	7.22515	3.79273	0.000650196	0.0949038	-0.384649	protein_coding	nucleobindin 1
ENSG00000170348	TMED10	0.438234	7.99308	3.75838	0.000714302	0.0986252	-0.453231	protein_coding	transmembrane p24 trafficking protein 10
ENSG00000104164	BLOC1S6	0.437811	6.40502	5.09103	1.66935e-05	0.0465445	2.98136	protein_coding	biogenesis of lysosomal organelles complex 1 subunit 6
ENSG00000006451	RALA	0.435237	5.54585	4.58398	7.09898e-05	0.0777136	1.64896	protein_coding	RAS like proto-oncogene A
ENSG00000104388	RAB2A	0.434998	6.97616	3.90118	0.000482489	0.0937249	-0.114438	protein_coding	RAB2A, member RAS oncogene family
ENSG00000197043	ANXA6	0.430791	7.39544	3.89177	0.000495175	0.0937249	-0.131016	protein_coding	annexin A6
ENSG00000142687	KIAA0319L	-0.42615	5.62424	-4.42979	0.000109922	0.0802221	1.24484	protein_coding	KIAA0319 like
ENSG00000214013	GANC	-0.450895	5.58137	-4.20644	0.000206258	0.0854354	0.666098	protein_coding	glucosidase alpha, neutral C
ENSG00000144559	TAMM41	-0.454712	4.09109	-3.8272	0.000591513	0.0938558	-0.261517	protein_coding	TAM41 mitochondrial translocator assembly and maintenance homolog
ENSG00000022976	ZNF839	-0.455215	3.42706	-3.77965	0.000673905	0.0955169	-0.373175	protein_coding	zinc finger protein 839
ENSG00000050426	LETMD1	-0.463399	4.95195	-3.91313	0.00046683	0.0937249	-0.0695796	protein_coding	LETM1 domain containing 1
ENSG00000120889	TNFRSF10B	-0.469321	4.74728	-4.34084	0.000141322	0.080717	1.02122	protein_coding	TNF receptor superfamily member 10b
ENSG00000121417	ZNF211	-0.492671	4.10808	-3.95258	0.000418574	0.092972	0.0472301	protein_coding	zinc finger protein 211
ENSG00000198205	ZXDA	-0.5095	3.53061	-4.47143	9.76981e-05	0.0798663	1.31137	protein_coding	zinc finger X-linked duplicated A
ENSG00000091592	NLRP1	-0.52176	6.2637	-4.55442	7.72081e-05	0.0788861	1.56936	protein_coding	NLR family pyrin domain containing 1
ENSG00000138496	PARP9	-0.529704	5.62614	-4.39808	0.000120235	0.0803347	1.16198	protein_coding	poly(ADP-ribose) polymerase family member 9
ENSG00000105339	DENND3	-0.540101	5.36443	-3.95967	0.000410433	0.092972	0.0371176	protein_coding	DENN domain containing 3
ENSG00000149483	TMEM138	-0.544943	3.96981	-3.86856	0.000527895	0.0937249	-0.157241	protein_coding	transmembrane protein 138
ENSG00000144504	ANKMY1	-0.559876	3.76192	-4.46672	9.90121e-05	0.0798663	1.32655	protein_coding	ankyrin repeat and MYND domain containing 1
ENSG00000221988	PPT2	-0.592685	4.25662	-4.27222	0.00017146	0.080717	0.847652	protein_coding	palmitoyl-protein thioesterase 2
ENSG00000155363	MOV10	-0.593466	4.77683	-3.90199	0.000481413	0.0937249	-0.0932644	protein_coding	Mov10 RISC complex RNA helicase
ENSG00000106100	NOD1	-0.60189	5.07614	-4.96936	2.36462e-05	0.0465445	2.65697	protein_coding	nucleotide binding oligomerization domain containing 1
ENSG00000168394	TAP1	-0.614374	4.15424	-4.00025	0.000366745	0.0899654	0.163823	protein_coding	transporter 1, ATP binding cassette subfamily B member
ENSG00000138642	HERC6	-0.657623	4.10937	-3.77673	0.000679326	0.0955169	-0.390621	protein_coding	HECT and RLD domain containing E3 ubiquitin protein ligase family member 6
ENSG00000107611	CUBN	-0.676134	4.97669	-4.38206	0.000125802	0.0803347	1.12461	protein_coding	cubilin
ENSG00000114841	DNAH1	-0.677823	5.27206	-4.15835	0.000236012	0.087787	0.546705	protein_coding	dynein axonemal heavy chain 1
ENSG00000137628	DDX60	-0.693498	5.67328	-3.90731	0.000474386	0.0937249	-0.0989387	protein_coding	DExD/H-box helicase 60
ENSG00000059378	PARP12	-0.717803	4.59983	-3.90362	0.000479251	0.0937249	-0.0886525	protein_coding	poly(ADP-ribose) polymerase family member 12
ENSG00000163072	NOSTRIN	-0.736737	5.0949	-3.80283	0.000632428	0.0949038	-0.351728	protein_coding	nitric oxide synthase trafficking
ENSG00000146021	KLHL3	-0.743888	5.33044	-3.79615	0.000644117	0.0949038	-0.374605	protein_coding	kelch like family member 3
ENSG00000070501	POLB	-0.751364	3.41773	-4.06988	0.000302166	0.087787	0.325096	protein_coding	DNA polymerase beta
ENSG00000116396	KCNC4	-0.755806	5.36733	-4.0443	0.000324483	0.087787	0.251906	protein_coding	potassium voltage-gated channel subfamily C member 4
ENSG00000091428	RAPGEF4	-0.757425	3.9805	-4.08507	0.000289637	0.087787	0.376795	protein_coding	Rap guanine nucleotide exchange factor 4
ENSG00000003147	ICA1	-0.803306	4.1174	-3.82717	0.000591567	0.0938558	-0.26509	protein_coding	islet cell autoantigen 1
ENSG00000132530	XAF1	-0.818332	6.26099	-4.21839	0.000199455	0.085389	0.697123	protein_coding	XIAP associated factor 1
ENSG00000140853	NLRC5	-0.82265	4.96213	-3.77866	0.000675989	0.0955169	-0.410932	protein_coding	NLR family CARD domain containing 5
ENSG00000070731	ST6GALNAC2	-0.840096	2.58737	-3.75098	0.000728899	0.0988593	-0.476422	protein_coding	ST6 N-acetylgalactosaminide alpha-2,6-sialyltransferase 2
ENSG00000105655	ISYNA1	-0.860898	2.96087	-4.16877	0.000229229	0.087787	0.549542	protein_coding	inositol-3-phosphate synthase 1
ENSG00000111335	OAS2	-1.00523	3.93096	-4.18727	0.00021765	0.0877816	0.632875	protein_coding	2'-5'-oligoadenylate synthetase 2
ENSG00000116833	NR5A2	-1.02272	3.96618	-3.78157	0.00067362	0.0955169	-0.378691	protein_coding	nuclear receptor subfamily 5 group A member 2
ENSG00000105499	PLA2G4C	-1.03619	3.3127	-3.74118	0.000748662	0.0997738	-0.464598	protein_coding	phospholipase A2 group IVC
ENSG00000182168	UNC5C	-1.04021	2.61711	-3.87235	0.000522415	0.0937249	-0.18196	protein_coding	unc-5 netrin receptor C
ENSG00000165949	IFI27	-1.05265	4.39612	-4.27417	0.00017116	0.080717	0.849329	protein_coding	interferon alpha inducible protein 27
ENSG00000078114	NEBL	-1.05298	3.71065	-3.86843	0.000530589	0.0937249	-0.163042	protein_coding	nebulette
ENSG00000158683	PKD1L1	-1.05528	3.76326	-4.04228	0.000326495	0.087787	0.269835	protein_coding	polycystin 1 like 1, transient receptor potential channel interacting
ENSG00000151150	ANK3	-1.20157	5.46524	-4.02785	0.000349173	0.0891904	0.190144	protein_coding	ankyrin 3
ENSG00000137959	IFI44L	-1.22254	6.34148	-4.91866	2.78423e-05	0.0465445	2.51024	protein_coding	interferon induced protein 44 like
ENSG00000113361	CDH6	-1.2457	4.6355	-3.90226	0.000493413	0.0937249	-0.111647	protein_coding	cadherin 6
ENSG00000167077	MEI1	-1.30496	-0.0319316	-3.81823	0.000606272	0.0938558	-1.22061	protein_coding	meiotic double-stranded break formation protein 1
ENSG00000242689	CNTF	-1.53924	1.53876	-4.04416	0.000324607	0.087787	-0.0201831	protein_coding	ciliary neurotrophic factor
ENSG00000145244	CORIN	-1.85205	0.0167253	-3.83497	0.000579024	0.0938558	-0.807054	protein_coding	corin, serine peptidase
ENSG00000185942	NKAIN3	-2.29148	-1.98617	-3.80684	0.000625507	0.0949038	-2.20082	protein_coding	sodium/potassium transporting ATPase interacting 3
ENSG00000164695	CHMP4C	-2.37172	-2.493	-3.85747	0.000544272	0.0937249	-2.13282	protein_coding	charged multivesicular body protein 4C
ENSG00000213886	UBD	-2.55773	-2.18651	-4.06282	0.000308171	0.087787	-1.6514	protein_coding	ubiquitin D
ENSG00000164270	HTR4	-2.84976	-1.23914	-3.843	0.000566369	0.0938558	-1.57566	protein_coding	5-hydroxytryptamine receptor 4
ENSG00000164199	ADGRV1	-2.92319	-1.74393	-3.87646	0.000516527	0.0937249	-1.88665	protein_coding	adhesion G protein-coupled receptor V1
ENSG00000174145	NWD2	-2.95104	-3.08783	-4.05892	0.000311538	0.087787	-2.04385	protein_coding	NACHT and WD repeat domain containing 2
