# Supplementary material for: Whole Genome Expression Profiling of Semitendinosus Tendons from Children with Diplegic and Tetraplegic Cerebral Palsy
Source: Biomedicines. 2023 Oct 28;11(11):2918. doi: 10.3390/biomedicines11112918 (PMC10669597; doi:10.3390/biomedicines11112918)
Supplement: Supplementary file 1 [file biomedicines-11-02918-s001.zip › Table S4.xlsx]

## Sheet: Table S3
Table S4: Differentially expressed genes in tetraplegic CP patients vs. diplegic CP patients.
ENSG	Gene Name	logFC	Average Expression	t	p value	Adjusted p value	B	Biotype	Description
ENSG00000171763	SPATA5L1	-0.64665	2.84716	-5.74125	2.59799e-06	0.0398167	4.32874	protein_coding	spermatogenesis associated 5 like 1
ENSG00000248144	ADH1C	-1.64816	3.65675	-5.10381	1.70594e-05	0.0719311	2.86824	protein_coding	alcohol dehydrogenase 1C (class I), gamma polypeptide
ENSG00000108039	XPNPEP1	0.406439	4.90422	5.0138	2.08234e-05	0.0719311	2.77881	protein_coding	X-prolyl aminopeptidase 1
ENSG00000142920	AZIN2	1.03037	3.76113	4.91489	2.78592e-05	0.0719311	2.47756	protein_coding	antizyme inhibitor 2
ENSG00000154262	ABCA6	-0.836162	7.47228	-4.88866	3.02105e-05	0.0719311	2.42953	protein_coding	ATP binding cassette subfamily A member 6
ENSG00000136928	GABBR2	2.73002	-1.72413	4.87422	3.10385e-05	0.0719311	-0.944337	protein_coding	gamma-aminobutyric acid type B receptor subunit 2
ENSG00000078177	N4BP2	0.519123	5.7853	4.8458	3.3664e-05	0.0719311	2.32088	protein_coding	NEDD4 binding protein 2
ENSG00000083444	PLOD1	0.673767	5.64678	4.7856	3.99762e-05	0.0719311	2.16099	protein_coding	procollagen-lysine,2-oxoglutarate 5-dioxygenase 1
ENSG00000183117	CSMD1	2.52816	0.451844	4.76629	4.22406e-05	0.0719311	0.261784	protein_coding	CUB and Sushi multiple domains 1
ENSG00000147912	FBXO10	0.610921	3.985	4.72231	4.78851e-05	0.0733887	2.0057	protein_coding	F-box protein 10
ENSG00000100626	GALNT16	0.657496	6.2915	4.67146	5.53504e-05	0.0771182	1.8518	protein_coding	polypeptide N-acetylgalactosaminyltransferase 16
ENSG00000157483	MYO1E	0.789703	7.2016	4.63604	6.21064e-05	0.0793202	1.75302	protein_coding	myosin IE
ENSG00000118515	SGK1	1.32081	4.79786	4.61655	6.78139e-05	0.0799473	1.69267	protein_coding	serum/glucocorticoid regulated kinase 1
ENSG00000134986	NREP	1.28221	7.96059	4.56497	7.841e-05	0.0811646	1.55546	protein_coding	neuronal regeneration related protein
ENSG00000136052	SLC41A2	0.677941	5.49553	4.52192	8.4734e-05	0.0811646	1.45882	protein_coding	solute carrier family 41 member 2
ENSG00000167333	TRIM68	-0.453343	3.31037	-4.44786	0.000104441	0.093588	1.2636	protein_coding	tripartite motif containing 68
ENSG00000139926	FRMD6	0.719837	7.3051	4.41385	0.000115783	0.093588	1.17448	protein_coding	FERM domain containing 6
ENSG00000186575	NF2	0.467232	6.11762	4.39182	0.000122382	0.0937813	1.10736	protein_coding	NF2, moesin-ezrin-radixin like (MERLIN) tumor suppressor
ENSG00000166295	ANAPC16	-0.468445	5.62748	-4.36972	0.000130262	0.0942738	1.05644	protein_coding	anaphase promoting complex subunit 16
ENSG00000164694	FNDC1	0.955578	8.87505	4.34706	0.000141646	0.0942738	1.01936	protein_coding	fibronectin type III domain containing 1
ENSG00000165914	TTC7B	0.42856	5.14853	4.25308	0.000180937	0.0942738	0.762119	protein_coding	tetratricopeptide repeat domain 7B
ENSG00000117594	HSD11B1	-2.64012	0.11597	-4.25113	0.000183242	0.0942738	-0.686551	protein_coding	hydroxysteroid 11-beta dehydrogenase 1
ENSG00000146674	IGFBP3	0.886751	7.90215	4.22449	0.000201061	0.0942738	0.678621	protein_coding	insulin like growth factor binding protein 3
ENSG00000138311	ZNF365	1.04307	4.41426	4.2136	0.000209323	0.0942738	0.65706	protein_coding	zinc finger protein 365
ENSG00000124126	PREX1	0.679551	6.36521	4.18158	0.000222889	0.0942738	0.54843	protein_coding	phosphatidylinositol-3,4,5-trisphosphate dependent Rac exchange factor 1
ENSG00000103187	COTL1	0.938258	5.83009	4.1804	0.00022957	0.0942738	0.530104	protein_coding	coactosin like F-actin binding protein 1
ENSG00000008405	CRY1	0.614249	5.148	4.16806	0.000229683	0.0942738	0.541465	protein_coding	cryptochrome circadian regulator 1
ENSG00000103855	CD276	0.585314	6.0635	4.13162	0.000254332	0.0942738	0.423509	protein_coding	CD276 molecule
ENSG00000135048	CEMIP2	0.516248	6.20815	4.12726	0.000257457	0.0942738	0.411731	protein_coding	cell migration inducing hyaluronidase 2
ENSG00000013619	MAMLD1	0.707156	3.91615	4.11765	0.00026446	0.0942738	0.456672	protein_coding	mastermind like domain containing 1
ENSG00000182670	TTC3	0.546634	9.13861	4.11432	0.000266935	0.0942738	0.439218	protein_coding	tetratricopeptide repeat domain 3
ENSG00000168447	SCNN1B	-1.56992	1.16497	-4.1099	0.000270246	0.0942738	-0.211455	protein_coding	sodium channel epithelial 1 subunit beta
ENSG00000172638	EFEMP2	0.434933	5.72673	4.10699	0.000272449	0.0942738	0.363679	protein_coding	EGF containing fibulin extracellular matrix protein 2
ENSG00000180730	SHISA2	1.36419	3.23314	4.09404	0.000291709	0.0942738	0.364026	protein_coding	shisa family member 2
ENSG00000099910	KLHL22	0.559186	4.26083	4.08191	0.000292207	0.0942738	0.35499	protein_coding	kelch like family member 22
ENSG00000111732	AICDA	-1.58769	-1.20479	-4.07744	0.000295868	0.0942738	-1.4828	protein_coding	activation induced cytidine deaminase
ENSG00000088882	CPXM1	2.81382	3.54219	4.08591	0.000301672	0.0942738	0.34567	protein_coding	carboxypeptidase X, M14 family member 1
ENSG00000104221	BRF2	-0.453142	3.4207	-4.0688	0.000303079	0.0942738	0.333117	protein_coding	BRF2 RNA polymerase III transcription initiation factor subunit
ENSG00000183688	RFLNB	1.16642	6.90387	4.08091	0.000303221	0.0942738	0.276213	protein_coding	refilin B
ENSG00000169330	MINAR1	1.9206	2.30455	4.06837	0.000313627	0.0942738	0.165406	protein_coding	membrane integral NOTCH2 associated receptor 1
ENSG00000131323	TRAF3	0.418108	4.7895	4.05484	0.000315095	0.0942738	0.262634	protein_coding	TNF receptor associated factor 3
ENSG00000187135	VSTM2B	3.06589	-1.75965	4.05094	0.000318538	0.0942738	-1.92989	protein_coding	V-set and transmembrane domain containing 2B
ENSG00000119927	GPAM	-1.77329	6.48714	-4.03166	0.000349365	0.0942738	0.145173	protein_coding	glycerol-3-phosphate acyltransferase, mitochondrial
ENSG00000163359	COL6A3	0.858437	11.632	4.01737	0.000349716	0.0942738	0.189228	protein_coding	collagen type VI alpha 3 chain
ENSG00000148835	TAF5	-0.598137	3.1456	-4.01416	0.000352851	0.0942738	0.189537	protein_coding	TATA-box binding protein associated factor 5
ENSG00000139182	CLSTN3	0.544972	4.7389	4.01221	0.000354764	0.0942738	0.157047	protein_coding	calsyntenin 3
ENSG00000187164	SHTN1	0.599137	6.29615	4.00518	0.000362439	0.0942738	0.0932122	protein_coding	shootin 1
ENSG00000179222	MAGED1	0.79037	5.94705	4.01212	0.000363499	0.0942738	0.0978189	protein_coding	MAGE family member D1
ENSG00000142973	CYP4B1	-2.24382	3.87275	-4.00962	0.000371217	0.0942738	0.158392	protein_coding	cytochrome P450 family 4 subfamily B member 1
ENSG00000214274	ANG	-0.585954	4.29334	-3.981	0.000386875	0.0942738	0.0998033	protein_coding	angiogenin
ENSG00000197467	COL13A1	2.55547	3.01389	3.98582	0.000396313	0.0942738	0.0366855	protein_coding	collagen type XIII alpha 1 chain
ENSG00000102302	FGD1	0.614534	4.41001	3.96826	0.000400784	0.0942738	0.0596403	protein_coding	FYVE, RhoGEF and PH domain containing 1
ENSG00000165071	TMEM71	-0.906964	3.37648	-3.96328	0.00040842	0.0942738	0.070189	protein_coding	transmembrane protein 71
ENSG00000277443	MARCKS	0.661732	7.96937	3.95033	0.000422431	0.0942738	-0.00819236	protein_coding	myristoylated alanine rich protein kinase C substrate
ENSG00000101825	MXRA5	1.20925	9.80324	3.95449	0.00042867	0.0942738	0.0287728	protein_coding	matrix remodeling associated 5
ENSG00000100307	CBX7	-0.47488	6.04124	-3.94009	0.000433296	0.0942738	-0.0721381	protein_coding	chromobox 7
ENSG00000148935	GAS2	2.25334	3.7507	3.95082	0.000436283	0.0942738	0.0162198	protein_coding	growth arrest specific 2
ENSG00000139998	RAB15	1.07746	2.51178	3.93108	0.000444456	0.0942738	-0.0671369	protein_coding	RAB15, member RAS oncogene family
ENSG00000148158	SNX30	0.498853	6.10113	3.92891	0.000446909	0.0942738	-0.102331	protein_coding	sorting nexin family member 30
ENSG00000164056	SPRY1	-0.478141	6.14291	-3.92668	0.000449664	0.0942738	-0.10898	protein_coding	sprouty RTK signaling antagonist 1
ENSG00000135709	KIAA0513	0.805746	4.68724	3.92938	0.000453047	0.0942738	-0.0636573	protein_coding	KIAA0513
ENSG00000114279	FGF12	0.846936	3.42802	3.91454	0.000466124	0.0942738	-0.0462142	protein_coding	fibroblast growth factor 12
ENSG00000168952	STXBP6	-0.568	3.94952	-3.91304	0.00046694	0.0942738	-0.0590692	protein_coding	syntaxin binding protein 6
ENSG00000087245	MMP2	0.767278	9.36983	3.91259	0.000469338	0.0942738	-0.0637358	protein_coding	matrix metallopeptidase 2
ENSG00000086991	NOX4	-2.08875	4.94515	-3.92253	0.000472459	0.0942738	-0.0818238	protein_coding	NADPH oxidase 4
ENSG00000071054	MAP4K4	0.536805	8.29493	3.89305	0.000493441	0.0942738	-0.147225	protein_coding	mitogen-activated protein kinase kinase kinase kinase 4
ENSG00000163513	TGFBR2	-0.428049	8.91075	-3.89213	0.000494688	0.0942738	-0.133022	protein_coding	transforming growth factor beta receptor 2
ENSG00000119812	FAM98A	0.421685	5.30625	3.87092	0.000524481	0.0942738	-0.232399	protein_coding	family with sequence similarity 98 member A
ENSG00000109625	CPZ	3.03408	4.21087	3.88399	0.000529284	0.0942738	-0.16499	protein_coding	carboxypeptidase Z
ENSG00000164626	KCNK5	-0.98461	1.6178	-3.85681	0.000545262	0.0942738	-0.525781	protein_coding	potassium two pore domain channel subfamily K member 5
ENSG00000170421	KRT8	-1.1337	1.1522	-3.85386	0.000549697	0.0942738	-0.62256	protein_coding	keratin 8
ENSG00000157227	MMP14	0.628085	7.05	3.85209	0.00055539	0.0942738	-0.292234	protein_coding	matrix metallopeptidase 14
ENSG00000136158	SPRY2	-0.500864	5.41977	-3.83657	0.00057648	0.0942738	-0.325082	protein_coding	sprouty RTK signaling antagonist 2
ENSG00000198189	HSD17B11	-0.403826	5.81598	-3.83253	0.00058292	0.0942738	-0.345733	protein_coding	hydroxysteroid 17-beta dehydrogenase 11
ENSG00000184575	XPOT	0.432621	7.30471	3.82803	0.00059017	0.0942738	-0.344653	protein_coding	exportin for tRNA
ENSG00000090615	GOLGA3	0.428954	7.95523	3.82491	0.000595246	0.0942738	-0.331108	protein_coding	golgin A3
ENSG00000179859	RNF227	-0.791018	1.77753	-3.82234	0.000599454	0.0942738	-0.491319	protein_coding	ring finger protein 227
ENSG00000163638	ADAMTS9	0.962549	6.27866	3.83064	0.000602483	0.0942738	-0.370906	protein_coding	ADAM metallopeptidase with thrombospondin type 1 motif 9
ENSG00000039560	RAI14	0.813393	6.99134	3.81637	0.000625428	0.0942738	-0.401797	protein_coding	retinoic acid induced 14
ENSG00000185864	NPIPB4	0.729316	4.16524	3.80316	0.000634713	0.0942738	-0.344595	protein_coding	nuclear pore complex interacting protein family member B4
ENSG00000152133	GPATCH11	-0.591696	5.10745	-3.80017	0.000637365	0.0942738	-0.401256	protein_coding	G-patch domain containing 11
ENSG00000160408	ST6GALNAC6	-0.465484	5.8182	-3.79494	0.00064626	0.0942738	-0.439684	protein_coding	ST6 N-acetylgalactosaminide alpha-2,6-sialyltransferase 6
ENSG00000082126	MPP4	1.30289	-0.727216	3.78635	0.000661661	0.0942738	-1.57288	protein_coding	MAGUK p55 scaffold protein 4
ENSG00000153048	CARHSP1	-0.56938	4.71524	-3.78414	0.000665679	0.0942738	-0.415279	protein_coding	calcium regulated heat stable protein 1
ENSG00000106333	PCOLCE	0.840835	7.17833	3.79119	0.00067001	0.0942738	-0.456294	protein_coding	procollagen C-endopeptidase enhancer
ENSG00000007062	PROM1	1.97121	-0.931949	3.77456	0.000683375	0.0942738	-1.73137	protein_coding	prominin 1
ENSG00000155966	AFF2	1.47889	5.14489	3.77687	0.000701232	0.0942738	-0.47342	protein_coding	ALF transcription elongation factor 2
ENSG00000133466	C1QTNF6	1.39353	3.52741	3.77366	0.00070364	0.0942738	-0.407848	protein_coding	C1q and TNF related 6
ENSG00000166557	TMED3	0.689366	5.12649	3.76534	0.000708927	0.0942738	-0.503532	protein_coding	transmembrane p24 trafficking protein 3
ENSG00000111664	GNB3	0.960174	2.59302	3.75683	0.000717324	0.0942738	-0.45922	protein_coding	G protein subunit beta 3
ENSG00000069956	MAPK6	0.411045	6.15655	3.75392	0.000723065	0.0942738	-0.550538	protein_coding	mitogen-activated protein kinase 6
ENSG00000189221	MAOA	-1.35542	5.52427	-3.76415	0.000725846	0.0942738	-0.520674	protein_coding	monoamine oxidase A
ENSG00000107738	VSIR	-0.599932	5.65903	-3.74402	0.000746094	0.0960894	-0.565964	protein_coding	V-set immunoregulatory receptor
ENSG00000151948	GLT1D1	1.94636	-0.118895	3.72263	0.000787549	0.0991318	-1.43205	protein_coding	glycosyltransferase 1 domain containing 1
ENSG00000160013	PTGIR	-0.754283	1.56951	-3.71283	0.00080886	0.0991318	-0.790301	protein_coding	prostaglandin I2 receptor
ENSG00000164932	CTHRC1	1.10996	3.52035	3.71875	0.00081559	0.0991318	-0.539616	protein_coding	collagen triple helix repeat containing 1
ENSG00000184857	TMEM186	-0.573976	2.17387	-3.70628	0.000823426	0.0991318	-0.62794	protein_coding	transmembrane protein 186
ENSG00000071575	TRIB2	0.680571	7.03453	3.7047	0.000837089	0.0991318	-0.671455	protein_coding	tribbles pseudokinase 2
ENSG00000149257	SERPINH1	0.910325	7.19392	3.70933	0.00083758	0.0991318	-0.660495	protein_coding	serpin family H member 1
ENSG00000121005	CRISPLD1	1.07672	7.2854	3.70792	0.00084137	0.0991318	-0.65648	protein_coding	cysteine rich secretory protein LCCL domain containing 1
ENSG00000113140	SPARC	1.42	12.0277	3.70646	0.000843157	0.0991318	-0.574339	protein_coding	secreted protein acidic and cysteine rich
