# Supplementary material for: Whole Genome Expression Profiling of Semitendinosus Tendons from Children with Diplegic and Tetraplegic Cerebral Palsy
Source: Biomedicines. 2023 Oct 28;11(11):2918. doi: 10.3390/biomedicines11112918 (PMC10669597; doi:10.3390/biomedicines11112918)
Supplement: Supplementary file 1 [file biomedicines-11-02918-s001.zip › Table S5.xlsx]

## Sheet: Table S6
Table S5: Gene ontology analysis for biological processes for upregulated genes in tetraplegic CP patients vs. control patients.
Term	Overlap	p value	Adjusted p value	-log(p value)	Odds Ratio	Combined Score	Genes
Collagen fibril organization (GO:0030199)	27/89	6.35206e-19	1.84146e-15	48.9481	13.0287	545.906	COL15A1;COL14A1;COL11A1;COL11A2;LOXL3;PLOD1;LOXL1;LOXL2;ADAMTS2;ADAMTS3;SERPINH1;COL10A1;TGFB2;P3H4;COL1A1;COL1A2;COL5A1;P4HA1;COL6A2;P4HA3;COL6A1;COL5A2;COL8A2;COL6A3;COL8A1;P4HB;PPIB
Extracellular matrix organization (GO:0030198)	44/300	1.4772e-16	2.1412e-13	42.0866	5.22834	190.58	ITGB1;COL15A1;SPARC;COL14A1;LAMA1;COL11A1;COL11A2;LOXL3;TNC;HTRA1;PLOD1;LOXL1;LOXL2;ADAMTS2;ADAMTS3;CREB3L1;CTSK;ADAMTS17;SERPINH1;COL10A1;TGFB2;TGFB1;LAMB2;ITGA2;MMP2;FN1;BGN;P3H4;COL1A1;MMP14;COL1A2;MMP16;COL5A1;P4HA1;P4HA3;COL6A2;COL5A2;COL6A1;MFAP2;COL8A2;COL8A1;COL6A3;P4HB;PPIB
Endoplasmic reticulum to Golgi vesicle-mediated transport (GO:0006888)	28/185	2.43835e-11	2.35626e-08	25.3389	5.31759	129.947	COPB2;ARF4;COPA;SEC23A;TMED10;SAR1A;KDELR1;CTSZ;MIA2;MIA3;IER3IP1;GOLGA2;LMAN1;SCFD1;TFG;TMED3;TMED2;TMED7;YKT6;SEC31A;RAB2A;SEC13;SEC24A;ANK2;KDELR2;KDELR3;SEC24D;BET1
Extracellular structure organization (GO:0043062)	30/216	4.31936e-11	2.81575e-08	25.0819	4.81682	114.955	ITGB1;COL15A1;SPARC;COL14A1;LAMA1;COL11A1;COL11A2;TNC;LOXL1;ADAMTS2;ADAMTS3;ADAMTS17;COL10A1;LAMB2;ITGA2;MMP2;FN1;BGN;COL1A1;MMP14;COL1A2;MMP16;COL5A1;COL6A2;COL5A2;COL6A1;MFAP2;COL8A2;COL8A1;COL6A3
External encapsulating structure organization (GO:0045229)	30/217	4.85641e-11	2.81575e-08	25.0819	4.79081	113.773	ITGB1;COL15A1;SPARC;COL14A1;LAMA1;COL11A1;COL11A2;TNC;LOXL1;ADAMTS2;ADAMTS3;ADAMTS17;COL10A1;LAMB2;ITGA2;MMP2;FN1;BGN;COL1A1;MMP14;COL1A2;MMP16;COL5A1;COL6A2;COL5A2;COL6A1;MFAP2;COL8A2;COL8A1;COL6A3
Supramolecular fiber organization (GO:0097435)	38/351	2.21913e-10	1.07221e-07	23.1529	3.64716	81.0717	COL15A1;COL14A1;COL11A1;COL11A2;LOXL3;SLAIN2;PLOD1;LOXL1;LOXL2;CORO1C;EFEMP2;ADAMTS2;ADAMTS3;SERPINH1;COL10A1;EMILIN1;ZBED3;TGFB2;TPM4;P3H4;COL1A1;BACE1;CLIP3;CCDC88A;CLIP2;MARCKS;COL1A2;COL5A1;P4HA1;P4HA3;COL6A2;COL5A2;COL6A1;COL8A2;COL8A1;COL6A3;P4HB;PPIB
Cellular protein localization (GO:0034613)	34/329	6.60929e-09	2.73719e-06	18.4789	3.44388	64.8647	ARF4;CD63;COPB2;COPA;TMED10;SAR1A;ARL6;ARL1;RAB22A;SEPTIN11;TM9SF3;GJA1;SCFD1;ARL5B;RAB23;TMED3;TMED2;TLK1;TBC1D12;TMED7;ARL5A;SEC31A;TBC1D8B;SEC13;AP3D1;ANK2;SEPTIN8;ARMCX3;RRAGC;CTTN;RRAGD;ERP29;RAB18;ARF6
COPII-coated vesicle budding (GO:0090114)	15/70	8.56091e-09	3.10226e-06	18.2982	8.01303	148.85	SEC13;SEC23A;TMED10;SEC24A;SAR1A;CTSZ;MIA3;GOLGA2;LMAN1;SCFD1;TFG;TMED2;SEC24D;SEC31A;BET1
Protein transport (GO:0015031)	36/369	1.09082e-08	3.51366e-06	18.1186	3.23405	59.2923	ARF4;COPB2;COPA;TMED10;SAR1A;TMEM167A;ARL6;ARL1;MIA2;MIA3;RAB22A;GOLGA4;SCFD1;ARL5B;RAB23;LAMP2;TMED3;TMED2;TLK1;TBC1D12;TMED7;ARL5A;SEC31A;TBC1D8B;SEC13;CMTM6;AP3D1;PDIA4;RCN3;GOLPH3;CTTN;RAB15;CHMP2B;ERP29;RAB18;ARF6
COPII-coated vesicle cargo loading (GO:0090110)	7/14	1.29607e-07	2.88649e-05	15.0803	29.0994	461.48	SEC13;SEC23A;SEC24A;SAR1A;MIA3;SEC24D;SEC31A
COPII vesicle coating (GO:0048208)	13/63	1.35724e-07	2.88649e-05	15.0803	7.61784	120.458	SEC13;SEC23A;TMED10;SEC24A;CTSZ;GOLGA2;LMAN1;SCFD1;TFG;TMED2;SEC24D;SEC31A;BET1
Vesicle coating (GO:0006901)	13/63	1.35724e-07	2.88649e-05	15.0803	7.61784	120.458	SEC13;SEC23A;TMED10;SEC24A;CTSZ;GOLGA2;LMAN1;SCFD1;TFG;TMED2;SEC24D;SEC31A;BET1
Vesicle targeting, rough ER to cis-Golgi (GO:0048207)	13/63	1.35724e-07	2.88649e-05	15.0803	7.61784	120.458	SEC13;SEC23A;TMED10;SEC24A;CTSZ;GOLGA2;LMAN1;SCFD1;TFG;TMED2;SEC24D;SEC31A;BET1
IRE1-mediated unfolded protein response (GO:0036498)	12/53	1.39396e-07	2.88649e-05	15.0803	8.56642	135.229	MYDGF;XBP1;SERP1;FKBP14;DNAJB11;LMNA;GFPT1;SSR1;HDGF;KDELR3;PDIA6;SEC31A
Intracellular protein transport (GO:0006886)	31/336	3.96723e-07	7.66733e-05	13.6709	3.02123	44.533	ARF4;COPB2;COPA;TMED10;SAR1A;ARL6;ARL1;RAB22A;LMAN1;SCFD1;ARL5B;RAB23;LAMP2;TMED3;TMED2;TLK1;HOMER3;TBC1D12;TMED7;ARL5A;SEC31A;TBC1D8B;SEC13;TGFB1;AP3D1;CLIP3;CTTN;ERP29;RAB18;CALR;ARF6
Regulation of epithelial to mesenchymal transition (GO:0010717)	13/76	1.32663e-06	0.00024003	12.0245	6.04183	81.7633	WWTR1;TGFB2;TGFB1;TGFB3;PTEN;TWIST1;LDLRAD4;IL17RD;LOXL2;COL1A1;SFRP2;GLIPR2;PDPN
Positive regulation of filopodium assembly (GO:0051491)	8/26	1.40756e-06	0.00024003	12.0245	12.9452	174.419	DOCK11;RALA;TGFB3;FMR1;DPYSL3;PALM;FSCN1;WASL
Negative regulation of protein phosphorylation (GO:0001933)	18/152	3.58407e-06	0.000565259	10.7888	3.9486	49.5115	NIBAN1;WWTR1;TGFB1;IGFBP3;GSTP1;PTEN;TWIST1;LDLRAD4;THY1;CORO1C;LRP6;SFRP2;CAMK2N1;ENPP1;EMILIN1;EPHB2;ZBED3;EIF4G1
Positive regulation of plasma membrane bounded cell projection assembly (GO:0120034)	13/83	3.7047e-06	0.000565259	10.7888	5.43567	67.978	ACTR3;ACTR2;RALA;TGFB3;FMR1;WASL;DOCK11;CCDC88A;ARPC2;DPYSL3;PALM;FSCN1;FAM98A
Retrograde vesicle-mediated transport, Golgi to endoplasmic reticulum (GO:0006890)	13/85	4.86591e-06	0.000705313	10.4694	5.28413	64.6421	ARF4;COPB2;COPA;TMED10;KDELR1;SCFD1;GOLPH3;TMED3;KIF1C;TMED2;KDELR2;KDELR3;TMED7
Regulation of filopodium assembly (GO:0051489)	9/41	6.83038e-06	0.000921121	10.0843	8.19831	97.5118	DOCK11;RALA;TGFB3;FMR1;DPYSL3;PALM;FSCN1;WASL;ARF6
Positive regulation of cell differentiation (GO:0045597)	24/258	6.99023e-06	0.000921121	10.0843	3.02699	35.9334	WWTR1;XBP1;TGFB2;TGFB1;TGFB3;IGFBP3;SYAP1;TWIST1;LRP3;IGF1;TMEM64;LOXL2;ZFP36L1;COL1A1;AR;GJA1;BLOC1S6;SFRP2;GLIPR2;PDPN;TMEM119;TCF3;IL6ST;BMPR1B
Positive regulation of epithelial to mesenchymal transition (GO:0010718)	9/42	8.43654e-06	0.00106337	9.87714	7.94946	92.8731	COL1A1;WWTR1;TGFB2;TGFB1;GLIPR2;TGFB3;PDPN;TWIST1;LOXL2
Regulation of protein phosphorylation (GO:0001932)	24/266	1.17093e-05	0.00141438	9.46561	2.9257	33.2217	NIBAN1;WWTR1;TGFB1;LIMCH1;FMR1;IGFBP3;FN1;VEGFB;PTEN;CORO1C;LRP6;CLIP3;MOB1B;CCDC88A;MYDGF;CCND2;GPNMB;ERP29;TMEM119;DVL3;CDK2AP1;FAM20A;EPHB2;ZBED3
Regulation of protein localization to plasma membrane (GO:1903076)	12/80	1.37684e-05	0.00159658	9.2908	5.15781	57.7321	ITGB1;CLIP3;AR;LRRC15;PRKCI;MMP14;TGFB1;CNPY4;EPHB2;ZDHHC2;ACTB;ARF6
Glycosaminoglycan catabolic process (GO:0006027)	10/56	1.49147e-05	0.00166299	9.23201	6.34184	70.4779	TGFB1;NAGLU;GLB1;HEXB;SDC2;FUCA1;OGN;BGN;CSPG5;KERA
Positive regulation of extracellular matrix organization (GO:1903055)	6/18	1.83293e-05	0.00196803	8.98903	14.5241	158.414	EFEMP2;TGFB1;PDPN;FSCN1;EMILIN1;IER3IP1
Plasma membrane bounded cell projection assembly (GO:0120031)	24/278	2.42944e-05	0.00251534	8.63503	2.78572	29.599	SPAG16;ITGB1;ACTR3;ARF4;GALNT11;ACTR2;ARL6;CYS1;TXNDC15;FGD1;CCDC28B;RAP2C;SHTN1;CCDC88A;TTC8;GOLPH3;RILPL1;STK26;RAB23;FSCN1;DZIP1;RAB11FIP3;ARF6;MAP4K4
Negative regulation of cell migration (GO:0030336)	16/144	2.75561e-05	0.00275466	8.50391	3.66431	38.4727	TCAF1;LIMCH1;IGFBP3;PTEN;MIA3;LDLRAD4;THY1;CORO1C;RAP2C;GJA1;SFRP2;STK26;DLC1;DPYSL3;CALR;NF2
Endoplasmic reticulum organization (GO:0007029)	11/73	2.99671e-05	0.00289582	8.43181	5.1793	53.9445	SHTN1;LMAN1;TRAM1;SERP1;SEC61G;RAB18;MIA3;SEC61B;TRAM1L1;SEC31A;ZBED3
Endodermal cell differentiation (GO:0035987)	7/32	7.50428e-05	0.00701771	7.15478	8.14024	77.3116	MMP14;COL11A1;MMP2;COL6A1;FN1;COL8A1;INHBA
Skeletal system development (GO:0001501)	16/158	8.53722e-05	0.00742875	7.07266	3.30063	30.922	VKORC1;TGFB2;COL11A2;RFLNB;XYLT1;IGF1;PAPSS1;COL1A1;GJA1;MMP14;COL1A2;MMP16;GNAS;COL10A1;PPIB;BMPR1B
Organonitrogen compound biosynthetic process (GO:1901566)	16/158	8.53722e-05	0.00742875	7.07266	3.30063	30.922	MOCS2;SLC44A1;ELOVL4;GSTP1;LPCAT1;INHBA;SGMS2;SGPP1;NANP;GOLPH3;DEGS1;CHPT1;SPTSSA;LPIN2;PLPP1;GAL3ST4
Protein localization to organelle (GO:0033365)	15/142	8.73532e-05	0.00742875	7.07266	3.45725	32.3099	TUB;TRAM1;ARL6;ARL1;ANK2;COL1A1;SERP1;LAMP1;SEC61G;LAMP2;LMNA;CALR;SEC61B;TRAM1L1;ARF6
Neutrophil degranulation (GO:0043312)	33/481	8.96882e-05	0.00742875	7.07266	2.17992	20.315	CD63;HEXB;GSTP1;CTSZ;LPCAT1;NRAS;PGRMC1;PRDX4;LAMP1;GM2A;LAMP2;COTL1;SLC15A4;CTSD;TXNDC5;ACTR2;HSPA8;ANXA2;FUCA1;FUCA2;ATP6AP2;CMTM6;ATP11B;CPPED1;CKAP4;RAP2C;ERP44;GLB1;QPCT;RAB18;CYSTM1;DEGS1;MAN2B1
Antigen processing and presentation of peptide antigen via MHC class I (GO:0002474)	7/33	9.25109e-05	0.00744969	7.0686	7.82675	72.6963	PDIA3;SEC23A;SEC13;SEC24A;CALR;SEC24D;SEC31A
Positive regulation of protein transport (GO:0051222)	10/69	9.6276e-05	0.00754336	7.05058	4.94115	45.6972	TGFB2;GOLPH3;TMED10;TGFB1;TGFB3;ACSL3;IGF1;IER3IP1;MYH10;ARF6
Neutrophil activation involved in immune response (GO:0002283)	33/485	0.000104897	0.00800257	6.96532	2.16017	19.7926	CD63;HEXB;GSTP1;CTSZ;LPCAT1;NRAS;PGRMC1;PRDX4;LAMP1;GM2A;LAMP2;COTL1;SLC15A4;CTSD;TXNDC5;ACTR2;HSPA8;ANXA2;FUCA1;FUCA2;ATP6AP2;CMTM6;ATP11B;CPPED1;CKAP4;RAP2C;ERP44;GLB1;QPCT;RAB18;CYSTM1;DEGS1;MAN2B1
Response to insulin (GO:0032868)	11/84	0.000112082	0.00833141	6.90722	4.39635	39.9904	PRKCI;XBP1;CPEB1;IRS1;RAB15;SYAP1;ENPP1;PIK3R2;LPIN2;ZFP36L1;ZBED3
Neutrophil mediated immunity (GO:0002446)	33/488	0.000117789	0.00853676	6.8721	2.14559	19.4103	CD63;HEXB;GSTP1;CTSZ;LPCAT1;NRAS;PGRMC1;PRDX4;LAMP1;GM2A;LAMP2;COTL1;SLC15A4;CTSD;TXNDC5;ACTR2;HSPA8;ANXA2;FUCA1;FUCA2;ATP6AP2;CMTM6;ATP11B;CPPED1;CKAP4;RAP2C;ERP44;GLB1;QPCT;RAB18;CYSTM1;DEGS1;MAN2B1
Dendritic spine morphogenesis (GO:0060997)	5/16	0.000134437	0.00945061	6.72538	13.1845	117.533	DLG4;PTEN;WASL;EPHB2;ZNF365
Endomembrane system organization (GO:0010256)	18/199	0.000136918	0.00945061	6.72538	2.91611	25.9421	RAB2A;PI4K2B;TMED10;UBXN2B;AP3D1;ARL1;MIA3;RAB22A;GOLGA2;LMAN1;GOLPH3;SERP1;GORASP2;CHMP2B;TMED3;TMED2;TMED7;SEC31A
Endoderm formation (GO:0001706)	7/36	0.00016565	0.0111679	6.4845	7.016	61.0787	MMP14;COL11A1;MMP2;COL6A1;FN1;COL8A1;INHBA
Protein O-linked glycosylation via serine (GO:0018242)	4/10	0.000224353	0.0144533	6.11245	19.3133	162.276	POGLUT2;GALNT16;GALNT1;POGLUT3
Chondroitin sulfate proteoglycan metabolic process (GO:0050654)	4/10	0.000224353	0.0144533	6.11245	19.3133	162.276	DSEL;CSGALNACT2;PXYLP1;XYLT1
Regulation of cell migration (GO:0030334)	28/408	0.000298618	0.0188194	5.73163	2.17145	17.6242	ITGB1;BEX4;LRRC15;SEMA3B;PTEN;MIA3;THY1;LDLRAD4;CXCL16;CORO1C;GPNMB;DPYSL3;LMNA;PDPN;EPHB2;MAP4K4;XBP1;TCAF1;TGFB1;LIMCH1;IGF1;COL1A1;RAP2C;MMP14;SFRP2;STK26;DLC1;NF2
Positive regulation of protein localization to plasma membrane (GO:1903078)	8/52	0.000314218	0.0188387	5.73016	5.28863	42.6551	ITGB1;CLIP3;PRKCI;CNPY4;ACSL3;EPHB2;ZDHHC2;ARF6
Positive regulation of developmental process (GO:0051094)	16/177	0.000318785	0.0188387	5.73016	2.90824	23.4142	XBP1;RALA;FMR1;CORO1C;GRIP1;AR;GJA1;BASP1;DLG4;SHLD2;LMNA;TMEM119;DVL3;TP53BP1;BMPR1B;ZBED3
Response to endoplasmic reticulum stress (GO:0034976)	12/110	0.000322446	0.0188387	5.73016	3.57332	28.728	PDIA3;NIBAN1;RCN3;ERLEC1;ERP44;UFM1;GORASP2;CREB3L1;PIK3R2;P4HB;THBS4;PDIA4
Sulfur compound catabolic process (GO:0044273)	7/40	0.000329361	0.0188387	5.73016	6.16429	49.4275	GLB1;HEXB;OGN;BGN;CSPG5;KERA;ACAT1
Regulation of fat cell differentiation (GO:0045598)	10/80	0.000335087	0.0188387	5.73016	4.16231	33.3031	WWTR1;XBP1;SFRP2;TGFB1;SYAP1;ENPP1;RORA;LRP3;TMEM64;ZFP36L1
Salivary gland development (GO:0007431)	3/5	0.000357409	0.0188387	5.73016	43.399	344.441	TGFB2;TGFB1;TGFB3
Salivary gland morphogenesis (GO:0007435)	3/5	0.000357409	0.0188387	5.73016	43.399	344.441	TGFB2;TGFB1;TGFB3
Negative regulation of macrophage cytokine production (GO:0010936)	3/5	0.000357409	0.0188387	5.73016	43.399	344.441	TGFB2;TGFB1;TGFB3
Peptidyl-lysine oxidation (GO:0018057)	3/5	0.000357409	0.0188387	5.73016	43.399	344.441	LOXL3;LOXL1;LOXL2
Negative regulation of protein modification process (GO:0031400)	10/81	0.000370998	0.0192058	5.70231	4.10347	32.4146	BEX4;NIBAN1;WWTR1;TGFB1;IGFBP3;PTEN;EPHB2;CORO1C;LRP6;ZBED3
Glycosaminoglycan biosynthetic process (GO:0006024)	11/97	0.000405299	0.0206134	5.60028	3.72926	29.1289	B4GALT2;GALNT5;SDC2;DSEL;CSGALNACT2;OGN;BGN;XYLT1;CSPG5;PXYLP1;KERA
Golgi organization (GO:0007030)	13/130	0.000434722	0.0217286	5.52426	3.24417	25.1125	RAB2A;PI4K2B;TMED10;UBXN2B;ARL1;GOLGA2;LMAN1;GOLPH3;GORASP2;TMED3;TMED2;TMED7;BET1
Negative regulation of cell motility (GO:2000146)	12/114	0.000448475	0.0220361	5.50399	3.43247	26.4632	RAP2C;TCAF1;SFRP2;LIMCH1;STK26;DLC1;DPYSL3;PTEN;MIA3;LDLRAD4;THY1;NF2
Negative regulation of cell population proliferation (GO:0008285)	26/379	0.000487194	0.0234359	5.41514	2.16692	16.5268	MAGED1;GSTP1;PTEN;GPNMB;CAMK2N1;LMNA;PDPN;CCN3;CGREF1;CD164;TGFB2;TGFB1;TGFB3;VDR;IGFBP3;THAP12;P3H3;INHBA;AR;SFRP2;DLC1;OGN;NF2;ATF5;BMPR1B;PLPP1
Keratan sulfate catabolic process (GO:0042340)	4/12	0.000501188	0.0234359	5.41514	14.4835	110.053	GLB1;HEXB;OGN;KERA
Proteoglycan biosynthetic process (GO:0030166)	6/31	0.000501216	0.0234359	5.41514	6.96686	52.9375	CSGALNACT2;XYLT1;PXYLP1;IGF1;BMPR1B;GAL3ST4
Positive regulation of transcription regulatory region DNA binding (GO:2000679)	5/21	0.000544885	0.0249875	5.32265	9.06203	68.1006	TGFB1;TWIST1;IGF1;H1-0;LAMTOR5
Membrane organization (GO:0061024)	19/242	0.000551638	0.0249875	5.32265	2.49673	18.732	ACTR3;HSPA8;ACTR2;PRKCI;SAR1A;UBXN2B;AP3D1;ANK2;WASL;ACTB;CORO1C;SNX3;CCDC88A;SERP1;RABEP1;CTTN;ARPC2;CHMP2B;AMPH
Negative regulation of phosphorylation (GO:0042326)	10/86	0.000602147	0.0264791	5.239	3.83251	28.4181	NIBAN1;WWTR1;TGFB1;IGFBP3;PTEN;INHBA;EPHB2;CORO1C;LRP6;ZBED3
Positive regulation of stress fiber assembly (GO:0051496)	7/44	0.000602837	0.0264791	5.239	5.49674	40.7521	ARHGEF10;CCDC88A;LIMCH1;TGFB3;LPAR1;NF2;S100A10
Positive regulation of protein secretion (GO:0050714)	9/72	0.00065844	0.0280709	5.15478	4.15753	30.4566	TGFB2;GOLPH3;TMED10;TGFB1;TGFB3;IGF1;IER3IP1;MYH10;ARF6
Positive regulation of secretion by cell (GO:1903532)	9/72	0.00065844	0.0280709	5.15478	4.15753	30.4566	TGFB2;GOLPH3;TMED10;TGFB1;TGFB3;IGF1;IER3IP1;MYH10;ARF6
Regulation of collagen fibril organization (GO:1904026)	3/6	0.000696972	0.0292829	5.0938	28.9311	210.294	EFEMP2;EMILIN1;AEBP1
Establishment of protein localization to extracellular region (GO:0035592)	7/46	0.000794649	0.0329098	4.92534	5.21432	37.2178	RCN3;GOLPH3;TMEM167A;RAB15;MIA2;MIA3;PDIA4
Cellular response to amino acid stimulus (GO:0071230)	6/34	0.000840621	0.0343043	4.86546	6.21944	44.0422	XBP1;CPEB1;SESN3;RRAGC;RRAGD;LAMTOR5
Regulation of SMAD protein signal transduction (GO:0060390)	5/23	0.000852347	0.0343043	4.86546	8.0543	56.9239	WWTR1;TGFB1;SLC2A10;TGFB3;CCN3
Small GTPase mediated signal transduction (GO:0007264)	11/106	0.000863821	0.0343043	4.86546	3.37439	23.8034	SHTN1;CCDC88A;RALA;NRAS;RRAGC;RHEB;RAB18;RRAS2;NUCB1;IGF1;NUCB2
Neuron projection morphogenesis (GO:0048812)	13/140	0.000879656	0.0344611	4.85889	2.98717	21.0177	SDC2;DOCK7;PTEN;WASL;ACTB;DCLK1;SHTN1;CTTN;DLG4;MAP1A;EPHB2;ZNF365;MAP4K4
Positive regulation of protein modification process (GO:0031401)	17/214	0.000928892	0.0359048	4.79968	2.52444	17.6244	NIBAN1;TGFB1;LIMCH1;FMR1;VEGFB;GOLGA2;CLIP3;MYDGF;CCND2;GPNMB;SMPD1;DLC1;ERP29;TMEM119;DVL3;CDK2AP1;FAM20A
Platelet degranulation (GO:0002576)	12/125	0.00102529	0.0391093	4.67634	3.09657	21.313	CD63;TGFB2;SPARC;TGFB1;TGFB3;PCDH7;LAMP2;ANXA5;FN1;VEGFB;FAM3C;IGF1
Dendrite morphogenesis (GO:0048813)	6/36	0.00115021	0.0425652	4.55418	5.80421	39.2818	DLG4;SDC2;PTEN;WASL;EPHB2;ZNF365
Regulation of ossification (GO:0030278)	6/36	0.00115021	0.0425652	4.55418	5.80421	39.2818	TGFB2;TWIST1;ENPP1;SGMS2;RBPJ;LRP6
Gland morphogenesis (GO:0022612)	3/7	0.0011893	0.0425652	4.55418	21.6972	146.118	TGFB2;TGFB1;TGFB3
Negative regulation of cell cycle phase transition (GO:1901988)	3/7	0.0011893	0.0425652	4.55418	21.6972	146.118	PTEN;ATF5;ZFP36L1
Posttranslational protein targeting to membrane, translocation (GO:0031204)	3/7	0.0011893	0.0425652	4.55418	21.6972	146.118	SEC61G;SEC61B;SEC62
Arp2/3 complex-mediated actin nucleation (GO:0034314)	4/15	0.00127542	0.0445475	4.48851	10.5318	70.1891	ACTR3;ACTR2;MAGEL2;ARPC2
Dermatan sulfate proteoglycan biosynthetic process (GO:0050651)	4/15	0.00127542	0.0445475	4.48851	10.5318	70.1891	DSEL;CSGALNACT2;BGN;CSPG5
Regulation of vascular associated smooth muscle cell proliferation (GO:1904705)	6/37	0.00133443	0.0460169	4.44169	5.61669	37.1783	EFEMP2;GJA1;TGFB3;MMP2;PTEN;IGF1
Cellular response to insulin stimulus (GO:0032869)	12/129	0.00134924	0.0460169	4.44169	2.99008	19.7591	PRKCI;XBP1;CPEB1;IRS1;RAB15;SYAP1;ENPP1;PIK3R2;ZNF106;AP3S1;LPIN2;ZFP36L1
Mesenchymal cell differentiation (GO:0048762)	7/51	0.00148762	0.0495703	4.33438	4.62058	30.0827	TGFB2;TGFB1;LOXL3;RBPJ;HNRNPAB;LOXL2;LRP6
Positive regulation of actin filament bundle assembly (GO:0032233)	7/51	0.00148762	0.0495703	4.33438	4.62058	30.0827	ARHGEF10;CCDC88A;LIMCH1;TGFB3;LPAR1;NF2;S100A10
