# Supplementary material for: Whole Genome Expression Profiling of Semitendinosus Tendons from Children with Diplegic and Tetraplegic Cerebral Palsy
Source: Biomedicines. 2023 Oct 28;11(11):2918. doi: 10.3390/biomedicines11112918 (PMC10669597; doi:10.3390/biomedicines11112918)
Supplement: Supplementary file 1 [file biomedicines-11-02918-s001.zip › Table S6.xlsx]

## Sheet: Table S7
Table S6: Gene ontology analysis for biological processes for downregulated genes in tetraplegic CP patients vs. control patients.
Term	Overlap	p value	Adjusted p value	-log(p value)	Odds Ratio	Combined Score	Genes
Defense response to virus (GO:0051607)	20/133	8.76955e-11	2.16696e-07	22.1378	7.30446	169.151	RTP4;IFITM1;CD40;RSAD2;APOBEC3G;MX2;MX1;NLRC5;IFI44L;IFIT3;AKAP1;CXCL10;MOV10;PLSCR1;IFI27;OAS1;STING1;OAS2;IRF1;NLRP1
Cellular response to type I interferon (GO:0071357)	14/65	4.53856e-10	3.73826e-07	21.3511	11.222	241.422	IFITM1;RSAD2;MX2;MX1;HLA-F;IFIT3;PSMB8;HLA-E;IFI27;OAS1;OAS2;IRF1;IRF6;XAF1
Type I interferon signaling pathway (GO:0060337)	14/65	4.53856e-10	3.73826e-07	21.3511	11.222	241.422	IFITM1;RSAD2;MX2;MX1;HLA-F;IFIT3;PSMB8;HLA-E;IFI27;OAS1;OAS2;IRF1;IRF6;XAF1
Defense response to symbiont (GO:0140546)	18/124	1.38841e-09	8.57688e-07	20.153	6.98097	142.378	RTP4;IFITM1;CD40;RSAD2;APOBEC3G;MX2;MX1;NLRC5;IFI44L;IFIT3;MOV10;PLSCR1;IFI27;OAS1;STING1;OAS2;IRF1;NLRP1
Cellular response to mechanical stimulus (GO:0071260)	9/49	2.54064e-06	0.00125558	9.63743	9.10759	117.334	CD40;MAP3K1;IRF1;PDE2A;CASP1;TNFRSF8;TNFRSF10B;TNFRSF10A;F11R
Cytokine-mediated signaling pathway (GO:0019221)	35/621	4.65866e-06	0.00178103	9.13307	2.48412	30.497	CNTF;CIITA;IFITM1;CD40;MAOA;PDGFB;NOD1;IFIT3;IKBKB;CCL5;CASP1;TNFRSF8;TRIM25;MAP3K8;CCL16;IL15RA;RSAD2;TNFSF15;MX2;MX1;FLT3LG;IL17RE;HLA-F;OSMR;PSMB8;PSMB9;HLA-E;CXCL10;CXCL11;IFI27;OAS1;OAS2;IRF1;IRF6;XAF1
Regulation of viral genome replication (GO:0045069)	10/67	5.04541e-06	0.00178103	9.13307	7.11001	86.7211	IFITM1;PLSCR1;NR5A2;RSAD2;OAS1;APOBEC3G;OAS2;CCL5;MX1;TARBP2
Antiviral innate immune response (GO:0140374)	5/14	1.44197e-05	0.00445389	7.81072	22.3379	248.999	CXCL10;OAS1;MX1;NLRP1;AKAP1
Activation of cysteine-type endopeptidase activity involved in apoptotic process (GO:0006919)	10/81	2.81477e-05	0.00772812	7.01567	5.70393	59.766	CASP12;CASP10;TNFSF15;CASP1;TNFSF10;TNFRSF10B;NOD1;TNFRSF10A;NLRP1;CFLAR
Cellular response to interferon-gamma (GO:0071346)	12/121	4.26643e-05	0.0105423	6.56766	4.46839	44.9616	CIITA;OAS1;OAS2;IRF1;CCL5;CASP1;TRIM25;IRF6;HLA-F;CCL16;GBP4;HLA-E
Negative regulation of viral genome replication (GO:0045071)	8/54	4.74039e-05	0.0106486	6.55319	7.02291	69.9258	IFITM1;PLSCR1;RSAD2;OAS1;APOBEC3G;OAS2;CCL5;MX1
Positive regulation of I-kappaB kinase/NF-kappaB signaling (GO:0043123)	14/171	8.48748e-05	0.0174771	5.83839	3.62552	33.9868	CD40;TNFRSF10B;NOD1;CFLAR;IKBKB;GPRC5B;CASP10;UBD;TNFSF10;CASP1;TRIM25;PIM2;CARD16;APOL3
Regulation of I-kappaB kinase/NF-kappaB signaling (GO:0043122)	16/224	0.000137314	0.0261002	5.2598	3.13242	27.8574	CD40;TNFRSF10B;NOD1;CFLAR;IKBKB;GPRC5B;CASP10;UBD;TNFSF10;PLCG2;CASP1;TRIM25;CAPN3;PIM2;CARD16;APOL3
Positive regulation of cysteine-type endopeptidase activity involved in apoptotic process (GO:0043280)	11/119	0.000166502	0.0293876	5.08865	4.12553	35.8942	CASP12;TNFSF15;CASP10;TNFSF10;CASP1;TNFRSF10B;TNFRSF10A;NOD1;NLRP1;CFLAR;MAP3K5
Apoptotic process (GO:0006915)	16/231	0.000195499	0.0322052	4.95656	3.02934	25.8704	MX1;TNFRSF10B;TNFRSF10A;TNFAIP1;CFLAR;AKAP1;TGFBR2;PLSCR1;CASP12;IFI27;CASP10;IRF1;CASP1;CAPN3;NLRP1;TP63
Interferon-gamma-mediated signaling pathway (GO:0060333)	8/68	0.000249709	0.0385644	4.69659	5.38036	44.6312	CIITA;OAS1;OAS2;IRF1;TRIM25;IRF6;HLA-F;HLA-E
Negative regulation of viral process (GO:0048525)	8/70	0.000305593	0.0444189	4.49268	5.20626	42.1356	IFITM1;PLSCR1;RSAD2;OAS1;APOBEC3G;OAS2;CCL5;MX1
