# Supplementary material for: Whole Genome Expression Profiling of Semitendinosus Tendons from Children with Diplegic and Tetraplegic Cerebral Palsy
Source: Biomedicines. 2023 Oct 28;11(11):2918. doi: 10.3390/biomedicines11112918 (PMC10669597; doi:10.3390/biomedicines11112918)
Supplement: Supplementary file 1 [file biomedicines-11-02918-s001.zip › Table S7.xlsx]

## Sheet: Table S4
Table S7: Reactome analysis for upregulated genes in tetraplegic CP patients vs. control patients
Term	Overlap	p value	Adjusted p value	-log(p value)	Odds Ratio	Combined Score	Genes
Collagen Biosynthesis And Modifying Enzymes R-HSA-1650814	24/67	6.91474e-19	4.21589e-16	51.075	16.6372	695.693	COL15A1;COL14A1;COL11A1;COL11A2;PCOLCE;PLOD1;P3H3;COL1A1;ADAMTS2;ADAMTS3;COL1A2;COL5A1;P4HA1;COL6A2;P4HA3;COL6A1;COL5A2;COL8A2;SERPINH1;COL10A1;COL6A3;COL8A1;P4HB;PPIB
Collagen Formation R-HSA-1474290	27/90	8.79227e-19	4.21589e-16	51.075	12.8212	533.045	COL15A1;COL14A1;COL11A1;COL11A2;LOXL3;PLOD1;LOXL1;LOXL2;ADAMTS2;ADAMTS3;SERPINH1;COL10A1;PCOLCE;P3H3;COL1A1;COL1A2;COL5A1;P4HA1;COL6A2;P4HA3;COL6A1;COL5A2;COL8A2;COL6A3;COL8A1;P4HB;PPIB
Extracellular Matrix Organization R-HSA-1474244	45/291	8.25586e-18	2.63912e-15	48.4289	5.57635	219.349	ITGB1;COL15A1;SPARC;COL14A1;LAMA1;SDC2;COL11A1;COL11A2;LOXL3;HTRA1;PLOD1;LOXL1;LOXL2;EFEMP2;ADAMTS2;ADAMTS3;CTSK;SERPINH1;COL10A1;CTSD;TGFB2;TGFB1;TGFB3;ITGA2;MMP2;FN1;BGN;PCOLCE;P3H3;COL1A1;MMP14;COL1A2;MMP16;COL5A1;P4HA1;P4HA3;COL6A2;COL5A2;COL6A1;MFAP2;COL8A2;COL8A1;COL6A3;P4HB;PPIB
Assembly Of Collagen Fibrils And Other Multimeric Structures R-HSA-2022090	17/57	2.82504e-12	6.77304e-10	30.4595	12.5349	333.334	COL15A1;COL11A1;COL11A2;LOXL3;PCOLCE;LOXL1;LOXL2;COL1A1;COL1A2;COL5A1;COL6A2;COL6A1;COL5A2;COL8A2;COL10A1;COL6A3;COL8A1
Asparagine N-linked Glycosylation R-HSA-446203	36/282	6.0318e-12	1.1569e-09	29.6871	4.39785	113.614	B4GALT2;ARF4;COPB2;COPA;SEC23A;KDELR1;CTSZ;MIA3;GOLGA2;NANP;LMAN1;SCFD1;TFG;MAN1A2;TMED3;PGM3;MAN1C1;TMED2;TMED7;YKT6;SEC31A;PDIA3;NUS1;SEC13;SEC24A;FUCA1;GFPT1;ANK2;RAD23B;GLB1;STT3A;KDELR2;KDELR3;CALR;SEC24D;BET1
Transport To Golgi And Subsequent Modification R-HSA-948021	27/164	7.43134e-12	1.18778e-09	29.6491	5.87324	150.504	B4GALT2;COPB2;ARF4;COPA;SEC23A;KDELR1;CTSZ;MIA3;GOLGA2;LMAN1;SCFD1;TFG;MAN1A2;TMED3;MAN1C1;TMED2;TMED7;YKT6;SEC31A;SEC13;SEC24A;FUCA1;ANK2;KDELR2;KDELR3;SEC24D;BET1
Vesicle-mediated Transport R-HSA-5653656	57/637	1.64786e-11	2.25757e-09	28.7226	3.00094	74.5101	ARF4;SPARC;KDELR1;CTSZ;GOLIM4;MIA3;WASL;GOLGA2;GJA1;GOLGA4;TFG;YWHAQ;MAN1A2;AP1S2;TMED3;KIF1C;TMED2;AP3S1;TMED7;SH3GL1;ACTR3;ACTR2;SEC13;ANK2;RABEP1;CTTN;KDELR2;AMPH;KDELR3;ARF6;COLEC12;COPB2;SEC23A;COPA;RALA;LMAN1;BLOC1S6;SCFD1;MAN1C1;YKT6;TXNDC5;SEC31A;TBC1D8B;HSPA8;SEC24A;GALNT1;SSC5D;COL1A1;COL1A2;ARPC2;DLC1;CHMP2B;RAB18;CALR;SEC24D;ACBD3;BET1
Collagen Chain Trimerization R-HSA-8948216	14/44	9.06531e-11	1.02274e-08	26.543	13.7081	316.985	COL15A1;COL14A1;COL11A1;COL11A2;COL1A1;COL1A2;COL5A1;COL6A2;COL5A2;COL6A1;COL8A2;COL10A1;COL6A3;COL8A1
ER To Golgi Anterograde Transport R-HSA-199977	23/133	9.59815e-11	1.02274e-08	26.543	6.20142	143.047	COPB2;ARF4;COPA;SEC13;SEC23A;SEC24A;KDELR1;CTSZ;ANK2;MIA3;GOLGA2;LMAN1;SCFD1;TFG;TMED3;TMED2;KDELR2;KDELR3;TMED7;SEC24D;YKT6;SEC31A;BET1
Membrane Trafficking R-HSA-199991	50/599	3.26552e-09	3.13164e-07	21.6066	2.75424	53.8174	ARF4;KDELR1;CTSZ;GOLIM4;MIA3;WASL;GOLGA2;GJA1;GOLGA4;TFG;YWHAQ;MAN1A2;AP1S2;TMED3;KIF1C;TMED2;AP3S1;TMED7;SH3GL1;ACTR3;ACTR2;SEC13;ANK2;RABEP1;CTTN;KDELR2;AMPH;KDELR3;ARF6;COPB2;SEC23A;COPA;RALA;LMAN1;BLOC1S6;SCFD1;MAN1C1;YKT6;TXNDC5;SEC31A;TBC1D8B;HSPA8;SEC24A;GALNT1;ARPC2;CHMP2B;RAB18;SEC24D;ACBD3;BET1
COPII-mediated Vesicle Transport R-HSA-204005	13/66	2.417e-07	2.04222e-05	15.5795	7.18553	109.476	SEC13;SEC23A;SEC24A;CTSZ;GOLGA2;LMAN1;SCFD1;TFG;TMED2;SEC24D;YKT6;SEC31A;BET1
XBP1(S) Activates Chaperone Genes R-HSA-381038	11/46	2.55544e-07	2.04222e-05	15.5795	9.18762	139.467	MYDGF;SERP1;FKBP14;LMNA;GFPT1;DNAJB11;SSR1;HDGF;KDELR3;PDIA6;SEC31A
Post-translational Protein Modification R-HSA-597592	82/1383	3.16375e-07	2.33388e-05	15.3869	1.92916	28.8725	B4GALT2;ARF4;TOP2B;GALNT11;KDELR1;CTSZ;PTEN;RORA;MIA3;RAB22A;GOLGA2;NANP;ADAMTS2;TUBA1A;ADAMTS3;TFG;MAN1A2;UBE2Q2;PGM3;TMED3;TMED2;TMED7;RAB2A;PDIA3;SEC13;IGFBP3;COMMD2;ANK2;FBXO10;RAD23B;PDIA6;CKAP4;TUBB2B;RCN1;TUBB2A;KDELR2;KDELR3;FAM20A;COPB2;SEC23A;COPA;SDC2;EIF5A2;DCUN1D1;THY1;FSTL1;RNF2;SNX3;LMAN1;SCFD1;RAB23;ADAMTS17;MAN1C1;TP53BP1;YKT6;SEC31A;NUS1;HSPA8;GALNT5;SEC24A;TGFB1;GOLM1;VDR;FUCA1…
IRE1alpha Activates Chaperones R-HSA-381070	11/48	4.07183e-07	2.78921e-05	15.1298	8.69009	127.866	MYDGF;SERP1;FKBP14;LMNA;GFPT1;DNAJB11;SSR1;HDGF;KDELR3;PDIA6;SEC31A
Metabolism Of Proteins R-HSA-392499	101/1890	1.61212e-06	0.000103068	13.2441	1.73726	23.1716	GALNT11;KDELR1;RORA;ZDHHC2;GOLGA2;TFG;RAB2A;PDIA3;IGFBP3;ANK2;FBXO10;PDIA6;KDELR2;KDELR3;TARS1;COPB2;AARS1;COPA;SDC2;EIF5A2;DCUN1D1;THY1;SNX3;GNG10;SCFD1;ADAMTS17;SSR1;TP53BP1;SEC31A;NUS1;HSPA8;TGFB1;VDR;FUCA1;FUCA2;GFPT1;FN1;IGF1;INHBA;UBE2A;ESR1;CALU;GNB4;STT3A;CALR;FBXL7;EIF4G1;B4GALT2;ARF4;TOP2B;TRAM1;CTSZ;PTEN;MIA3;RAB22A;NANP;ADAMTS2;TUBA1A;ADAMTS3;MAN1A2;UBE2Q2;SEC61G;PGM3;TMED3;TMED2;SEC6…
COPI-mediated Anterograde Transport R-HSA-6807878	13/80	2.42043e-06	0.000145075	12.7509	5.67994	73.4506	ARF4;COPB2;COPA;KDELR1;ANK2;GOLGA2;TMED3;TMED2;KDELR2;KDELR3;TMED7;YKT6;BET1
Regulation Of IGF Transport And Uptake By IGFBPs R-HSA-381426	16/123	3.63551e-06	0.000205086	12.2515	4.38827	54.9621	GOLM1;IGFBP3;SDC2;MMP2;FUCA2;FN1;MIA3;IGF1;PDIA6;FSTL1;CKAP4;RCN1;CALU;NUCB1;FAM20A;P4HB
Elastic Fibre Formation R-HSA-1566948	9/39	4.38689e-06	0.000233724	12.0629	8.74577	107.896	ITGB1;EFEMP2;TGFB2;TGFB1;TGFB3;MFAP2;LOXL3;LOXL1;LOXL2
Unfolded Protein Response (UPR) R-HSA-381119	13/89	8.18954e-06	0.000413356	11.2403	5.00498	58.6216	FKBP14;GFPT1;PDIA6;MYDGF;SERP1;CREB3L1;DNAJB11;LMNA;SSR1;HDGF;KDELR3;CALR;SEC31A
Post-translational Protein Phosphorylation R-HSA-8957275	14/106	1.22411e-05	0.00058696	10.7344	4.45566	50.3967	GOLM1;IGFBP3;SDC2;FUCA2;FN1;MIA3;PDIA6;FSTL1;CKAP4;RCN1;CALU;NUCB1;FAM20A;P4HB
Neutrophil Degranulation R-HSA-6798695	34/468	2.23894e-05	0.00102245	9.93376	2.32379	24.8806	CD63;HEXB;GSTP1;CTSZ;LPCAT1;NRAS;PGRMC1;PRDX4;LAMP1;GM2A;LAMP2;COTL1;SLC15A4;CTSD;TXNDC5;ACTR2;HSPA8;ANXA2;FUCA1;FUCA2;ATP6AP2;CMTM6;ATP11B;CPPED1;CKAP4;RAP2C;ERP44;GLB1;DLC1;QPCT;RAB18;CYSTM1;DEGS1;MAN2B1
Antigen Presentation: Folding, Assembly, Peptide Loading Of Class I MHC R-HSA-983170	7/28	2.96667e-05	0.0012932	9.59484	9.69277	101.052	PDIA3;SEC23A;SEC13;SEC24A;CALR;SEC24D;SEC31A
Cargo Concentration In ER R-HSA-5694530	7/32	7.50428e-05	0.00312896	8.3201	8.14024	77.3116	LMAN1;SEC23A;SEC24A;CTSZ;TMED2;MIA3;SEC24D
Intra-Golgi And Retrograde Golgi-to-ER Traffic R-HSA-6811442	17/181	0.000132064	0.00527705	7.56605	3.03764	27.1329	COPB2;ARF4;COPA;KDELR1;GALNT1;GOLIM4;GOLGA4;MAN1A2;TMED3;MAN1C1;RAB18;KIF1C;TMED2;KDELR2;KDELR3;TMED7;YKT6
Glycosaminoglycan Metabolism R-HSA-1630316	13/120	0.000197452	0.00757425	7.04468	3.54921	30.2749	B4GALT2;SDC2;HEXB;CSGALNACT2;BGN;XYLT1;KERA;PAPSS1;NAGLU;GLB1;DSEL;OGN;CSPG5
Crosslinking Of Collagen Fibrils R-HSA-2243919	4/10	0.000224353	0.00827518	6.91699	19.3133	162.276	LOXL3;PCOLCE;LOXL1;LOXL2
COPI-dependent Golgi-to-ER Retrograde Traffic R-HSA-6811434	10/78	0.000271909	0.00947331	6.72192	4.28517	35.1815	ARF4;COPB2;COPA;KDELR1;TMED3;KIF1C;TMED2;KDELR2;KDELR3;TMED7
Molecules Associated With Elastic Fibres R-HSA-2129379	6/28	0.000279364	0.00947331	6.72192	7.91811	64.7939	ITGB1;EFEMP2;TGFB2;TGFB1;TGFB3;MFAP2
Signaling By Rho GTPases R-HSA-194315	39/644	0.000294263	0.00947331	6.72192	1.90981	15.5288	ITGB1;BLTP3B;WIPF1;DOCK7;PIK3R2;WASL;FGD1;SKA2;ARHGAP22;LMAN1;GOLGA3;DOCK11;GJA1;SCFD1;PGRMC2;YWHAQ;BASP1;ANKFY1;DVL3;YKT6;MYH10;ACTR3;ACTR2;ARHGEF10;SEC13;TPM4;NDUFA5;PCDH7;RRAS2;CDC42BPA;CKAP4;ARMCX3;CCDC88A;FMNL2;ARPC2;CTTN;DLC1;PKN1;NF2
Platelet Degranulation R-HSA-114608	13/125	0.000296349	0.00947331	6.72192	3.38989	27.5393	CD63;TGFB2;SPARC;TGFB1;TGFB3;PCDH7;ANXA5;FN1;VEGFB;IGF1;LAMP2;CALU;FAM3C
Golgi-to-ER Retrograde Transport R-HSA-8856688	12/112	0.000381078	0.0115622	6.43444	3.50149	27.5655	COPB2;ARF4;COPA;KDELR1;GALNT1;TMED3;RAB18;KIF1C;TMED2;KDELR2;KDELR3;TMED7
Binding And Uptake Of Ligands By Scavenger Receptors R-HSA-2173782	7/41	0.000385809	0.0115622	6.43444	5.98268	47.0249	COLEC12;COL1A1;SPARC;COL1A2;DLC1;SSC5D;CALR
Response To Elevated Platelet Cytosolic Ca2+ R-HSA-76005	13/130	0.000434722	0.0126333	6.30662	3.24417	25.1125	CD63;TGFB2;SPARC;TGFB1;TGFB3;PCDH7;ANXA5;FN1;VEGFB;IGF1;LAMP2;CALU;FAM3C
ECM Proteoglycans R-HSA-3000178	8/55	0.000465467	0.0126807	6.30122	4.95029	37.9809	ITGB1;TGFB2;SPARC;TGFB1;LAMA1;TGFB3;ITGA2;BGN
RHO GTPase Cycle R-HSA-9012999	29/441	0.000472621	0.0126807	6.30122	2.07404	15.8814	ITGB1;BLTP3B;WIPF1;DOCK7;PIK3R2;WASL;FGD1;ARHGAP22;LMAN1;GOLGA3;DOCK11;GJA1;SCFD1;PGRMC2;BASP1;ANKFY1;YKT6;ARHGEF10;TPM4;NDUFA5;PCDH7;RRAS2;CDC42BPA;CKAP4;ARMCX3;CCDC88A;FMNL2;DLC1;PKN1
Signaling By Rho GTPases, Miro GTPases And RHOBTB3 R-HSA-9716542	39/660	0.000476022	0.0126807	6.30122	1.85902	14.2216	ITGB1;BLTP3B;WIPF1;DOCK7;PIK3R2;WASL;FGD1;SKA2;ARHGAP22;LMAN1;GOLGA3;DOCK11;GJA1;SCFD1;PGRMC2;YWHAQ;BASP1;ANKFY1;DVL3;YKT6;MYH10;ACTR3;ACTR2;ARHGEF10;SEC13;TPM4;NDUFA5;PCDH7;RRAS2;CDC42BPA;CKAP4;ARMCX3;CCDC88A;FMNL2;ARPC2;CTTN;DLC1;PKN1;NF2
Keratan Sulfate Degradation R-HSA-2022857	4/12	0.000501188	0.0129902	6.26643	14.4835	110.053	GLB1;HEXB;OGN;KERA
EPHB-mediated Forward Signaling R-HSA-3928662	6/34	0.000840621	0.0212146	5.5588	6.21944	44.0422	ACTR3;ACTR2;ARPC2;SDC2;WASL;PKN1
mTORC1-mediated Signaling R-HSA-166208	5/24	0.0010472	0.0257505	5.27926	7.63	52.3542	RRAGC;RHEB;RRAGD;EIF4G1;LAMTOR5
Chondroitin Sulfate/Dermatan Sulfate Metabolism R-HSA-1793185	7/50	0.00132102	0.0316715	4.98067	4.72829	31.3455	HEXB;SDC2;DSEL;CSGALNACT2;BGN;XYLT1;CSPG5
CDC42 GTPase Cycle R-HSA-9013148	13/149	0.00155924	0.0364711	4.7771	2.78818	18.0216	ARHGEF10;WIPF1;DOCK7;PIK3R2;WASL;CDC42BPA;FGD1;ARHGAP22;DOCK11;FMNL2;DLC1;PKN1;YKT6
Collagen Degradation R-HSA-1442490	6/40	0.00202368	0.0451328	4.46968	5.1203	31.7604	COL15A1;MMP14;COL14A1;CTSK;MMP2;CTSD
Diseases Associated With Glycosaminoglycan Metabolism R-HSA-3560782	6/40	0.00202368	0.0451328	4.46968	5.1203	31.7604	HEXB;SDC2;OGN;BGN;CSPG5;KERA
Signaling By TGFB Family Members R-HSA-9006936	11/119	0.00221762	0.048334	4.37082	2.9662	18.1274	DRAP1;ITGB1;WWTR1;TGFB2;TGFB1;COL1A2;ZFYVE9;TGFB3;INHBA;BMPR1B;FSTL1
Golgi Associated Vesicle Biogenesis R-HSA-432722	7/55	0.00232355	0.0495175	4.33592	4.23466	25.6817	TBC1D8B;HSPA8;BLOC1S6;AP1S2;AP3S1;ACBD3;TXNDC5
