# Supplementary material for: Whole Genome Expression Profiling of Semitendinosus Tendons from Children with Diplegic and Tetraplegic Cerebral Palsy
Source: Biomedicines. 2023 Oct 28;11(11):2918. doi: 10.3390/biomedicines11112918 (PMC10669597; doi:10.3390/biomedicines11112918)
Supplement: Supplementary file 1 [file biomedicines-11-02918-s001.zip › Table S8.xlsx]

## Sheet: Table S5
Table S8: Reactome analysis for downregulated genes in tetraplegic CP patients vs. control patients
Term	Overlap	p value	Adjusted p value	-log(p value)	Odds Ratio	Combined Score	Genes
Interferon Alpha/Beta Signaling R-HSA-909733	14/72	1.90091e-09	1.79256e-06	19.0895	9.8641	198.08	IFITM1;RSAD2;MX2;MX1;HLA-F;IFIT3;PSMB8;HLA-E;IFI27;OAS1;OAS2;IRF1;IRF6;XAF1
Interferon Signaling R-HSA-913531	21/200	2.33479e-08	1.10085e-05	16.471	4.83557	84.9743	IFITM1;CIITA;RSAD2;SGIP1;MX2;MX1;HLA-F;IFIT3;PSMB8;HLA-E;HERC5;IFI27;OAS1;OAS2;IRF1;TRIM25;NUP88;IRF6;XAF1;GBP4;RIGI
TRAIL Signaling R-HSA-75158	5/8	4.55732e-07	0.000143252	12.7692	67.0344	978.793	CASP10;TNFSF10;TNFRSF10B;TNFRSF10A;CFLAR
Cytokine Signaling In Immune System R-HSA-1280215	39/702	1.86537e-06	0.000439761	11.151	2.4582	32.4287	CNTF;CIITA;IFITM1;CD40;MAOA;NLRC5;NOD1;IFIT3;IKBKB;HERC5;CCL5;CASP1;TNFRSF8;TRIM25;NUP88;MAP3K8;GBP4;IL15RA;RSAD2;SGIP1;TNFSF15;MX2;MX1;FLT3LG;PRKCA;IL17RE;HLA-F;OSMR;PSMB8;PSMB9;HLA-E;CXCL10;IFI27;OAS1;OAS2;IRF1;IRF6;XAF1;RIGI
Rap1 Signaling R-HSA-392517	5/16	3.0209e-05	0.00569742	7.45548	18.2746	190.191	PRKCA;RASGRP2;RAPGEF3;SIPA1;RAPGEF4
Regulated Necrosis R-HSA-5218859	8/57	7.06027e-05	0.0110964	6.49377	6.59192	63.0085	IRF1;CASP1;TNFSF10;CHMP4C;TNFRSF10B;TNFRSF10A;CFLAR;TP63
CASP8 Activity Is Inhibited R-HSA-5218900	4/11	0.000102426	0.0120735	6.37202	22.9312	210.655	TNFSF10;TNFRSF10B;TNFRSF10A;CFLAR
Dimerization Of Procaspase-8 R-HSA-69416	4/11	0.000102426	0.0120735	6.37202	22.9312	210.655	TNFSF10;TNFRSF10B;TNFRSF10A;CFLAR
Antiviral Mechanism By IFN-stimulated Genes R-HSA-1169410	9(83	0.000194772	0.0201263	5.63477	4.91442	41.9873	HERC5;OAS1;SGIP1;OAS2;MX2;MX1;TRIM25;NUP88;RIGI
NF-kB Activation Thru FADD/RIP-1 Pathway Mediated By Caspase-8 And -10 R-HSA-933543	4/13	0.000213429	0.0201263	5.63477	17.8336	150.733	IKBKB;CASP10;TRIM25;RIGI
SARS-CoV-1 Infection R-HSA-9678108	7/52	0.000261652	0.0224307	5.47838	6.26892	51.7092	UVRAG;ST6GAL1;ST6GALNAC2;CHMP4C;PARP9;PARP14;ST3GAL3
Interferon Gamma Signaling R-HSA-877300	9/89	0.000330996	0.0260108	5.26475	4.54444	36.4164	CIITA;OAS1;OAS2;IRF1;TRIM25;IRF6;HLA-F;GBP4;HLA-E
Hemostasis R-HSA-109582	28/576	0.000490395	0.0345167	4.85656	2.0971	15.9805	DGKG;DOCK5;ITIH3;GUCY1B1;DOCK9;PDE1A;DOCK8;PDGFB;PLAT;TTF2;F11R;RASGRP2;AKAP1;FAM110A;PLCG2;KIF21B;GUCY1A1;PTGIR;ITGA3;PDE2A;TNFRSF10B;PRKCA;TNFRSF10A;MAG;KIF9;IRF1;RAPGEF3;RAPGEF4
Caspase Activation Via Death Receptors In Presence Of Ligand R-HSA-140534	4/16	0.000512442	0.0345167	4.85656	13.3731	101.319	TNFSF10;TNFRSF10B;TNFRSF10A;CFLAR
Translation Of Structural Proteins R-HSA-9683701	5/30	0.000742658	0.0466884	4.42079	8.03505	57.8948	ST6GAL1;ST6GALNAC2;PARP14;PARP9;ST3GAL3
